# Supplementary material for: Neuronal ceroid lipofuscinosis in the South American-Caribbean region: An epidemiological overview
Source: Front Neurol. 2022 Aug 12;13:920421. doi: 10.3389/fneur.2022.920421 (PMC9412946; doi:10.3389/fneur.2022.920421)
Supplement: Supplementary file 5 [file Table_1.XLSX]

## Sheet: SA&C cohort
Suppl. Table 2. The SA&C cohort. Demographical, phenotypical and genotypical data of the 261 individuals of the SA&C cohort analysed.
Abbreviations: CB, curvillinear bodies; F, female; FP, fingerprint bodies; GROD, granular osmiophilic deposits; INCL, infantile neuronal ceroid lipofuscinosis; JNCL, juvenile neuronal ceroid lipofuscinosis; LINCL, late infantile neuronal ceroid lipofuscinosis; M, male; NA, data not available; NCL, neuronal ceroid lipofuscinosis.
# Patient	NCL Program code	NCL disease variant	Gender	Consanguinity	First clinical symptom	Age at first clinical symptom, years	Age at diagnosis, years	Other symptoms that appeared at the same age of the 1st symptom	Affects siblings	Genotype		Vacuolated lymphocytes	Tissue electron microscopy	Age of seizures onset, years	Age of ataxia onset, years	Age of myoclonus onset, years	Age of pyramidal signs onset, years	Age of cognitive decline onset, years	Age of language difficulties onset, years	Age of swallowing difficulty onset, years	Age of visual loss onset, years	Age of behavioural abnormality onset, years	Age of eye movement abnormalities onset, years	Residence country	Publication
										Allele 1	Allele 2
1	-	NCL	NA	NA	NA	NA	NA	NA	NA	NA	NA	NA	Skin CB, FP	NA	NA	NA	NA	NA	NA	NA	NA	NA	NA	Brazil	Bleggi Torres et al., 1997
2	-	NCL	F	YES	Seizures, psychomotor regression	3	13	NA	NO	NA	NA	NA	Skin or muscle CB	3	YES (NA)	YES (NA)	NA	NA	NA	NA	YES (NA)	NA	NA	Venezuela	Peña et al., 2004
3	-	NCL	M	YES	Seizures, psychomotor regression	2.5	NA	NA	YES	NA	NA	NA	Skin or muscle CB	2.5	YES (NA)	YES (NA)	NA	NA	NA	NA	YES (NA)	NA	NA	Venezuela	Peña et al., 2004
4	-	NCL	F	YES	Language disorder	3	NA	NA	YES	NA	NA	NA	Skin CB	YES (NA)	YES (NA)	NA	NA	YES (NA)	3	NA	YES (NA)	NA	NA	Venezuela	Peña et al., 2004
5	-	NCL	M	NO	Seizures, psychomotor regression	5	NA	NA	NO	NA	NA	NA	Skin or muscle CB	5	YES (NA)	YES (NA)	NA	NA	NA	NA	YES (NA)	NA	NA	Venezuela	Peña et al., 2004
6	-	NCL	M	NO	Seizures, psychomotor regression	2	NA	NA	NO	NA	NA	NA	Skin or muscle CB	2	YES (NA)	YES (NA)	NA	YES (NA)	NA	NA	YES (NA)	NA	NA	Venezuela	Peña et al., 2004
7	-	NCL	F	NO	Seizures, psychomotor regression	2	NA	NA	NO	NA	NA	NA	Skin or muscle CB	2	YES (NA)	YES (NA)	NA	NA	NA	NA	YES (NA)	NA	NA	Venezuela	Peña et al., 2004
8	-	INCL	M	NA	Seizures	0.25	NA	NA	NO	NA	NA	NA	Skin GROD, FP	0.3	NA	YES (NA)	NA	NA	NA	NA	YES (NA)	NA	NA	Brazil	Puga et al., 2000
9	-	INCL	F	NA	Seizures	1.3	NA	NA	NO	NA	NA	NA	Skin GROD, FP	1.3	NA	NA	NA	NA	NA	NA	YES (NA)	NA	NA	Brazil	Puga et al., 2000
10	-	INCL	F	NA	Seizures	0.7	NA	NA	YES	NA	NA	NA	Skin CB, FP	0.7	NA	NA	NA	YES (NA)	NA	NA	YES (NA)	NA	NA	Brazil	Puga et al., 2000
11	-	INCL	F	NA	Seizures	0.2	NA	NA	YES	NA	NA	NA	Skin GROD, FP	0.2	NA	YES (NA)	NA	YES (NA)	NA	NA	YES (NA)	NA	NA	Brazil	Puga et al., 2000
12	-	INCL	M	NA	Seizures	2	NA	NA	YES	NA	NA	NA	Skin GROD, CB	2	NA	NA	NA	YES (NA)	NA	NA	YES (NA)	NA	NA	Brazil	Puga et al., 2000
13	-	INCL	M	NA	Psychomotor retardation	0.3	NA	NA	YES	NA	NA	NA	Skin GROD, CB	YES (NA)	NA	YES (NA)	0.3	0.3	NA	NA	YES (NA)	NA	NA	Brazil	Puga et al., 2000
14	-	INCL	M	NA	Seizures	0.5	NA	NA	YES	NA	NA	NA	Skin CB, FP	0.5	NA	NA	NA	YES (NA)	NA	NA	YES (NA)	NA	NA	Brazil	Puga et al., 2000
15	-	INCL	F	YES	Seizures	0.3	NA	NA	NO	NA	NA	NA	NA	0.3	YES (NA)	NA	YES (NA)	YES (NA)	NA	NA	YES (NA)	NA	YES (NA)	Brazil	Quagliato et al., 2017
16	-	INCL	F	YES	Seizures	2	NA	NA	YES	NA	NA	NA	NA	2	NA	NA	YES (NA)	YES (NA)	NA	NA	YES (NA)	NA	YES (NA)	Brazil	Quagliato et al., 2017
17	-	INCL	F	NO	Seizures	2	NA	NA	NO	NA	NA	NA	NA	2	YES (NA)	NA	YES (NA)	YES (NA)	NA	NA	NA	NA	NA	Brazil	Quagliato et al., 2017
18	-	INCL	M	NO	Seizures	1	NA	NA	NO	NA	NA	NA	NA	1	NA	NA	NA	NA	NA	NA	YES (NA)	NA	NA	Brazil	Quagliato et al., 2017
19	-	INCL	F	NO	Seizures	2	NA	NA	NO	NA	NA	NA	NA	2	YES (NA)	NA	YES (NA)	YES (NA)	NA	NA	YES (NA)	NA	YES (NA)	Brazil	Quagliato et al., 2017
20-43	-	LINCL	NA	NA	Seizures	3.1	NA	NA	NA	NA	NA	NA	Conjuntiva, skin, muscle, brain CB	NA	YES (NA)	YES (NA)	NA	YES (NA)	NA	NA	YES (NA)	YES (NA)	NA	Argentina	Taratuto et al., 1995
44-63	-	LINCL	NA	NA	Seizures, language delay, gait disturbance	3	5	NA	NA	NA	NA	NA	CB	YES (NA)	NA	YES (NA)	NA	NA	NA	NA	NA	NA	NA	Argentina	Beltran et al., 2018
64	-	LINCL	M	NA	Psychomotor retardation	4	NA	NA	YES	NA	NA	NA	Skin CB, FP	YES (NA)	NA	YES (NA)	4	4	NA	NA	YES (NA)	YES (NA)	NA	Brazil	Puga et al., 2000
65	-	LINCL	M	NA	Clumsiness, seizures	2.5	NA	NA	NO	NA	NA	NA	Skin CB, GROD	2.5	YES (NA)	YES (NA)	2.5	NA	NA	NA	NA	NA	NA	Brazil	Puga et al., 2000
66	-	LINCL	M	NA	Hypotonia	4	NA	NA	YES	NA	NA	NA	Skin GROD	NA	NA	NA	4	NA	NA	NA	YES (NA)	NA	NA	Brazil	Puga et al., 2000
67	-	LINCL	M	NA	Slurred speech	5	NA	NA	YES	NA	NA	NA	Skin GROD, CB	YES (NA)	YES (NA)	YES (NA)	NA	YES (NA)	5	NA	YES (NA)	NA	NA	Brazil	Puga et al., 2000
68	-	LINCL	M	NA	Psychomotor retardation	4	NA	NA	NO	NA	NA	NA	Skin CB, FP	YES (NA)	YES (NA)	NA	4	4	NA	NA	YES (NA)	NA	NA	Brazil	Puga et al., 2000
69	-	LINCL	F	NA	NA	NA	NA	NA	NA	NA	NA	NA	NA	NA	NA	NA	NA	YES (NA)	YES (NA)	2.2	YES (NA)	NA	NA	Brazil	Sales et al., 2013
70	-	LINCL	F	NO	Seizures	3	NA	NA	3	NA	NA	NA	NA	NA	NA	NA	YES (NA)	YES (NA)	NA	NA	NA	NA	NA	Brazil	Quagliato et al., 2017
71	-	LINCL	M	YES	Seizures	3	NA	NA	YES	NA	NA	NA	NA	3	YES (NA)	NA	YES (NA)	YES (NA)	NA	NA	YES (NA)	NA	YES (NA)	Brazil	Quagliato et al., 2017
72	-	LINCL	M	NO	Ataxia	3	NA	NA	NO	NA	NA	NA	NA	YES (NA)	3	NA	YES (NA)	YES (NA)	NA	NA	NA	NA	NA	Brazil	Quagliato et al., 2017
73	-	LINCL	F	NO	Seizures	3	NA	NA	NO	NA	NA	NA	NA	3	NA	NA	YES (NA)	YES (NA)	NA	NA	YES (NA)	NA	YES (NA)	Brazil	Quagliato et al., 2017
74	-	LINCL	F	YES	Seizures	5	NA	NA	NO	NA	NA	NA	NA	5	NA	NA	YES (NA)	YES (NA)	NA	NA	NA	NA	NA	Brazil	Quagliato et al., 2017
75-89	-	LINCL	NA	NA	NA	NA	NA	NA	NA	NA	NA	NA	Conjuntiva, skin or peripheral nerve CB	NA	NA	NA	NA	NA	NA	NA	NA	NA	NA	Brazil	Rosemberg, 1998
90	-	LINCL	M	NO	Speech delay	3	6	Visual failure	NO	NA	NA	NA	NA	4	5	6	5	5	3	NA	3	NA	YES (NA)	Paraguay	Ortiz et al., 2014
91	-	LINCL	M	NO	Seizures	2.3	4	Ataxia, pyramidal signs.	YES	NA	NA	NA	NA	2.3	3	NA	3	4	NA	4	4	NA	NA	Paraguay	Ortiz et al., 2014
92	-	LINCL	F	NO	Seizures	3	3	Ataxia, tremor, swallowing difficulties.	YES	NA	NA	NA	Skin	3	4	6	4	8	NA	4	8	8	NA	Paraguay	Ortiz et al., 2014
93	-	LINCL	F	NO	Seizures	3.3	NA	NA	YES	NA	NA	NA	NA	3	NA	8	5	5	NA	8	5	NA	NA	Paraguay	Ortiz et al., 2014
94	-	LINCL	F	NO	Seizures	3	3	Myoclonus	YES	NA	NA	NA	NA	3	NA	4	NA	NA	NA	NA	5	NA	NA	Paraguay	Ortiz et al., 2014
95	-	LINCL	F	NA	Seizures	3	5	NA	NA	NA	NA	NA	NA	NA	NA	NA	5	5	NA	6	NA	4	NA	Paraguay	Ortiz et al., 2014
96	-	LINCL	F	NA	Seizures	2	4	Ataxia, cognitive decline.	NA	NA	NA	NA	NA	2	2	3	3	2	NA	3	3	NA	NA	Paraguay	Ortiz et al., 2014
97-102	-	JNCL	NA	NA	Visual impairment	7	NA	NA	NA	NA	NA	NA	Conjuntiva, skin, muscle, brain GROD, RB, FP	NA	NA	YES (NA)	YES (NA)	YES (NA)	NA	NA	7	NA	NA	Argentina	Taratuto et al., 1995
103	-	JNCL	M	NA	Behavioural changes	9	NA	NA	YES	NA	NA	NA	Skin GROD, FP	NA	NA	NA	NA	YES (NA)	NA	NA	YES (NA)	9	NA	Brazil	Puga et al., 2000
104	-	JNCL	F	NA	Behavioural changes	10	NA	NA	YES	NA	NA	NA	Skin FP	YES (NA)	NA	NA	NA	YES (NA)	NA	NA	NA	10	NA	Brazil	Puga et al., 2000
105	-	JNCL	F	NA	Psychomotor regression	4	NA	NA	YES	NA	NA	NA	Skin GROD, FP	YES (NA)	YES (NA)	NA	4	4	NA	NA	YES (NA)	NA	NA	Brazil	Puga et al., 2000
106	-	JNCL	F	NA	Seizures	8	NA	NA	YES	NA	NA	NA	Skin GROD, FP	8	NA	NA	NA	YES (NA)	NA	NA	YES (NA)	NA	NA	Brazil	Puga et al., 2000
107	-	JNCL	M	NA	Psychomotor regression	5	NA	NA	YES	NA	NA	NA	Skin FP	YES (NA)	NA	NA	5	5	NA	NA	YES (NA)	NA	NA	Brazil	Puga et al., 2000
108	-	JNCL	M	NO	Visual failure, photophobia	6	NA	NA	YES (NA)	NA	NA	NA	NA	8	NA	NA	8	8	NA	NA	6	8	NA	Brazil	Vasques et al., 2005
109	-	JNCL	M	NO	Visual failure, eye pain, tearing	4.5	NA	Behavioural changes	YES (NA)	NA	NA	NA	Conjuntiva CB	NA	NA	NA	NA	YES (NA)	NA	NA	6	5	NA	Brazil	Vasques et al., 2005
110	-	JNCL	F	YES	Unsteady gait	5	39	NA	YES	NA	NA	NA	NA	37	NA	37	5	NA	NA	NA	NA	17	NA	Brazil	Gama et al., 2007
111	-	JNCL	M	NO	Seizures, behavioural changes	7	11	NA	NA	NA	NA	NA	Skin GROD, FP	7	NA	YES (NA)	YES (NA)	YES (NA)	YES (NA)	NA	NA	7	NA	Brazil	Gama et al., 2007
112	-	JNCL	M	NA	Tremor	11	17	NA	YES	NA	NA	NA	Skin GROD, FP	13	YES (NA)	13	11	NA	15	15	NA	NA	NA	Brazil	Gama et al., 2007
113	-	JNCL	F	NA	Tremor, myoclonus	7	11	NA	YES	NA	NA	NA	NA	NA	9	7	7	NA	NA	NA	NA	NA	9	Brazil	Gama et al., 2007
114	-	JNCL	F	NA	Unsteady gait, seizures	12	22	NA	NA	NA	NA	NA	Skin GROD, FP	12	NA	18	12	NA	15	18	NA	NA	NA	Brazil	Gama et al., 2007
115	-	JNCL	M	NA	Psychomotor regression	13	24	NA	NA	NA	NA	NA	Skin GROD, FP	NA	NA	NA	17	13	NA	YES (NA)	NA	NA	NA	Brazil	Gama et al., 2007
116	-	JNCL	M	YES	Motor regression	13	35	NA	YES	NA	NA	NA	Skin GROD	NA	NA	NA	13	NA	24	24	NA	NA	NA	Brazil	Gama et al., 2007
117	-	JNCL	F	NO	Seizures	6	NA	NA	NO	NA	NA	NA	NA	6	NA	NA	YES (NA)	YES (NA)	NA	NA	YES (NA)	NA	YES (NA)	Brazil	Quagliato et al., 2017
118	-	JNCL	F	YES	Seizures	4	NA	NA	NO	NA	NA	NA	NA	4	NA	NA	YES (NA)	YES (NA)	NA	NA	NA	NA	NA	Brazil	Quagliato et al., 2017
119	-	JNCL	F	NO	Seizures	6	NA	NA	NO	NA	NA	NA	NA	6	NA	NA	NA	NA	NA	NA	YES (NA)	NA	NA	Brazil	Quagliato et al., 2017
120	-	JNCL	F	YES	Seizures	4	NA	NA	YES	NA	NA	NA	NA	4	NA	NA	YES (NA)	YES (NA)	NA	NA	YES (NA)	NA	YES (NA)	Brazil	Quagliato et al., 2017
121	-	JNCL	F	YES	Seizures	7	NA	NA	YES	NA	NA	NA	NA	7	NA	NA	YES (NA)	YES (NA)	NA	NA	YES (NA)	NA	YES (NA)	Brazil	Quagliato et al., 2017
122	1811000095	CLN1	F	NO	Seizures	7	11	NA	NO	NA	NA	NA	GROD	7	7	7	NA	7	NA	NA	10	7	7	Argentina	-
123	812130001	CLN1	M	NO	Visual failure	6	10	NA	NO	E5 c.451C>T, p.Arg151* (P)	I3 c.363-3T>G, p.? (U)	NA	GROD	NA	10	NA	6	9	NA	NA	7	NA	6	Argentina	-
124	-	CLN1	NA	NA	Generalized seizures	5	NA	NA	NA	NA	NA	NA	Skin GROD	5	5	NA	5	NA	5	NA	NA	NA	NA	Chile	Philippart, et al., 2001
125	1903000185	CLN2	F	NO	Learning difficulties	5	13	NA	NO	E11 c.1424C>T, p.Ser475Leu (PP)	E11 c.1340G>A, p.Arg447His (PP)	YES	NA	11	13	NA	5	5	NA	NA	10	NA	8	Argentina	-
126	2219050082	CLN2	M	NO	Seizures	3	6	NA	NO	E4 c.311T>A, p.Leu104* (P)	E11 c.1358C>T, p.Ala453Val (PP)	NA	CB	3	4	NA	9	5	6	NA	7	NA	NA	Argentina	-
127	110000149	CLN2	F	NO	Seizures	2	5	NA	NO	I2 c.89+5G>C, p.? (U)	E11 c.1358C>A, p.Ala453Asp (PP)	NA	NA	2	NA	NA	NA	NA	3	NA	NA	NA	NA	Argentina	-
128	112000149	CLN2	F	NO	Seizures	2	3	NA	NO	I2 c.89+5G>C, p.? (U)	E11 c.1358C>A, p.Ala453Asp (PP)	NA	NA	2	3	3	4	3	3	NA	NA	3	NA	Argentina	-
129	1805000147	CLN2	M	NO	Behavioral and balance disorder	5	14	NA	YES	E8 c.1048C>T, p.Arg350Trp (PP)	E13 c.1603G>C, p.Gly535Arg (PP)	NO	FP	NA	NA	NA	5	5	6	NA	11	5	NA	Argentina	-
130	1807000147	CLN2	F	NO	Learning difficulties	4	7	NA	YES	E8 c.1048C>T, p.Arg350Trp (PP)	E13 c.1603G>C, p.Gly535Arg (PP)	NA	NA	5	NA	NA	7	5	7	NA	8	NA	NA	Argentina	-
131	1312000117	CLN2	M	NO	Seizures	3	7	NA	NO	E4 c.311T>A, p.Leu104* (P)	E4 c.311T>A, p.Leu104* (P)	NO	CB	3	4	3	NA	NA	NA	NA	4	NA	NA	Argentina	-
132	2211000266	CLN2	F	NO	Speech difficulties	7	10	Seizures	NO	I7 c.887-10A>G, p.Pro295_Gly296insGluAsnPro (P)	E6 c.622C>T, p.Arg208* (P)	NA	NA	8	12	9	NA	11	9	9	8	NA	12	Argentina	-
133	1307000173	CLN2	F	NO	Seizures	10	18	NA	NO	I7 c.887-10A>G, p.Pro295_Gly296insGluAsnPro (P)	E6 c.622C>T, p.Arg208* (P)	NA	GROD, FP, CB	10	NA	NA	NA	10	NA	NA	NA	NA	NA	Argentina	-
134	203000212	CLN2	M	NO	Visual failure	5	12	NA	NO	I7 c.887-10A>G, p.Pro295_Gly296insGluAsnPro (P)	E6 c.622C>T, p.Arg208* (P)	NA	FP, CB, MX	NA	NA	NA	NA	NA	NA	NA	5	NA	NA	Peru	-
135	414000127	CLN2	M	NO	Seizures	3	4	NA	NO	E7 c.827A>T, p.Asp276Val (P)	E6 c.622C>T, p.Arg208* (P)	NA	CB	3	3	NA	4	3	3	NA	6	NA	NA	Argentina	-
136	712190269	CLN2	M	NO	Speech delay	4	NA	Seizures	NO	E7 c.827A>T, p.Asp276Val (P)	E7 c.827A>T, p.Asp276Val (P)	NA	NA	4	5	4	6	5	5	4	5	6	5	Argentina	-
137	1606000222	CLN2	M	NO	Speech delay	3	5	NA	YES	E7 c.827A>T, p.Asp276Val (P)	E7 c.827A>T, p.Asp276Val (P)	NA	CB	3	4	3	4	3	3	NA	NA	NA	NA	Argentina	-
138	1602000222	CLN2	M	NO	Speech delay	2	2	NA	YES	E7 c.827A>T, p.Asp276Val (P)	E7 c.827A>T, p.Asp276Val (P)	NA	NA	NA	NA	NA	NA	NA	2	NA	NA	NA	NA	Argentina	-
139	926050213	CLN2	M	NA	Seizures	4	6	NA	NO	E7 c.827A>T, p.Asp276Val (P)	E7 c.827A>T, p.Asp276Val (P)	NO	CB	4	5	NA	6	5	5	8	NA	5	NA	Argentina	-
140	713120188	CLN2	F	NO	Seizures	3	5	NA	NO	I1 c.17+3G>T, p.? (U)	E7 c.827A>T, p.Asp276Val (P)	NO	CB	3	NA	3	3	NA	NA	NA	4	NA	NA	Argentina	-
141	303000016	CLN2	F	NO	Seizures	3	7	NA	NO	E6 c.622C>T, p.Arg208* (P)	E7 c.827A>T, p.Asp276Val (P)	NO	NA	3	4	NA	4	4	5	NA	5	NA	NA	Argentina	-
142	701200070	CLN2	F	NO	Seizures	3	14	NA	NO	E7 c.827A>T, p.Asp276Val (P)	E7 c.827A>T, p.Asp276Val (P)	NO	CB	3	3	NA	3	NA	3	NA	NA	NA	NA	Argentina	-
143	411000162	CLN2	F	NO	Seizures	4	6	NA	NO	E8 c.1016G>A, p.Arg339Gln (PP)	E8 c.1016G>A, p.Arg339Gln (PP)	NO	CB, FP	4	NA	6	6	6	NA	NA	NA	NA	NA	Argentina	-
144	1004000081	CLN2	M	NO	Seizures	2	5	NA	NO	E7 c.827A>T, p.Asp276Val (P)	E9 c.1107_1108delTG, p.Gly370Lysfs*32 (PP)	NO	NA	2	3	3	2	2	3	NA	2	NA	NA	Argentina	-
145	2009000154	CLN2	M	NO	Seizures	3	7	NA	NO	E7 c.827A>T, p.Asp276Val (P)	I5 c.509-1G>C, p.? (PP)	NO	CB	3	NA	NA	NA	NA	NA	NA	NA	NA	NA	Argentina	-
146	122130126	CLN2	F	NO	Seizures	10	12	NA	NO	E7 c.827A>T, p.Asp276Val (P)	I7 c.887-10A>G, p.Pro295_Gly296insGluAsnPro	NA	CB	10	9	10	NA	10	12	NA	NA	NA	NA	Chile	-
147	1503000005	CLN2	M	NO	Seizures	9	20	NA	YES	E3 c.196C>T, p.Gln66* (P)	I7 c.887-10A>G, p.Pro295_Gly296insGluAsnPro	NA	NA	9	10	NA	10	12	15	NA	10	NA	NA	Argentina	-
148	1507000005	CLN2	M	NA	NA	9	NA	NA	YES	E3 c.196C>T, p.Gln66* (P)	I7 c.887-10A>G, p.Pro295_Gly296insGluAsnPro	NA	NA	11	12	10	10	9	13	NA	12	NA	NA	Argentina	-
149	1501000005	CLN2	M	NO	Gait difficulties	10	15	NA	YES	E3 c.196C>T, p.Gln66* (P)	I7 c.887-10A>G, p.Pro295_Gly296insGluAsnPro	NA	NA	10	12	NA	10	10	15	NA	10	NA	NA	Argentina	-
150	1220000263	CLN2	M	NO	Loss of maturational patterns	4	9	Ataxia	NO	NA	NA	NA	NA	NA	4	NA	NA	NA	NA	NA	NA	NA	NA	Argentina	-
151	713000202	CLN2	F	NO	Seizures	3	6	NA	NO	NA	NA	NO	CB	3	4	3	NA	NA	NA	NA	4	NA	NA	Argentina	-
152	616000199	CLN2	F	NO	Seizures	8	18	NA	NO	NA	NA	NA	NA	8	12	NA	8	NA	12	NA	8	NA	NA	Paraguay	-
153	-	CLN2	NA	NA	Visual loss	5	NA	Eye movement abnormalities	No	E6 c.622C>T, p.Arg208* (P)	I7 c.887-10A>G, p.Pro295_Gly296insGluAsnPro (P)	NA	CB, FP	9	9	NA	NA	11	12	NA	5	NA	5	Argentina	Lourenco et al., 2020
154	-	CLN2	NA	NA	Behavioural abnormalities	5	NA	NO	YES	E8 c.1048C>T, p.Arg350Trp (PP)	E13 c.1603G>C, p.Gly535Arg (PP)	NA	CB, FP	NA	9	9	15	NA	14	20	NA	5	NA	Argentina	Lourenco et al., 2020
155	-	CLN2	NA	NA	Behavioural abnormalities	5	NA	NO	YES	E8 c.1048C>T, p.Arg350Trp (PP)	E13 c.1603G>C, p.Gly535Arg (PP)	NA	NA	6	NA	NA	12	12	9	NA	NA	5	NA	Argentina	Lourenco et al., 2020
156	-	CLN2	NA	NA	Language regression	7	NA	NO	NO	E11 c.1340G>A, p.Arg447His (PP)	E7 c.827A>T, p.Asp276Val (P)	NA	NA	21	15	NA	15	10	10	18	17	19	NA	Argentina	Lourenco et al., 2020
157	-	CLN2	NA	NA	Behavioural abnormalities	7	NA	NO	YES	E3 c.196C>T, p.Gln66* (P)	I7 c.887-10A>G, p.Pro295_Gly296insGluAsnPro (P)	NA	CB, FP	9	12	11	15	11	11	NA	15	7	12	Argentina	Lourenco et al., 2020
158	-	CLN2	NA	NA	Behavioural abnormalities	7	NA	NO	YES	E3 c.196C>T, p.Gln66* (P)	I7 c.887-10A>G, p.Pro295_Gly296insGluAsnPro (P)	NA	CB, FP	8.5	13	12	16	11	11	NA	15	7	12	Argentina	Lourenco et al., 2020
159-163	-	CLN2	NA	NO	Seizures	3	NA	NA	YES	NA	NA	NA	Muscle CB	3	YES (NA)	YES (NA)	YES (NA)	YES (NA)	YES (NA)	NA	YES (NA)	YES (NA)	NA	Argentina	Caraballo et al., 2005
164	-	CLN2	M	NO	Speech delay, generalized tonic-clonic seizures	4	19	NA	NA	E11 c.1340G>A, p.Arg447His (PP)	I12 c.1552-1G>A, p.? (PP)	NA	NA	4	NA	NA	10	NA	4	NA	NA	NA	NA	Brazil	Curiati Mendes et al., 2020
165	-	CLN2	M	NO	Generalized tonic clonic, focal motor, and absence seizures	3	5	Myoclonic-atonic seizures	NA	E7 c.225G>A, p.Gln75Gln (P)	E6 c.503_504insTGGA, p.Phe169Glyfs*20 (P)	NA	NA	3	4.5	NA	NA	4.5	NA	NA	NA	NA	NA	Brazil	Nunes et al., 2020
166	-	CLN2	NA	NA	Speech delay	NA	NA	NA	NO	E11 c.1340G>A, p.Arg447His (PP)	I12 c.1552-1G>A, p.? (PP)	NA	NA	4.7	NA	NA	NA	NA	NA	NA	NA	NA	NA	Brazil	Lourenco et al., 2020
167	-	CLN2	NA	NA	Speech delay	3	NA	Seizures, ataxia, myoclonus, pyramidal signs, cognitive decline.	NO	E6 c.622C>T, p.Arg208* (P)	E6c.622C>T, p.Arg208* (PP)	NA	CB	3.3	3.3	3.9	3.5	3.5	3	5	7	NA	5	Brazil	Lourenco et al., 2020
168	-	CLN2	NA	NA	Seizures	3	NA	Cognitive decline, language difficulties.	NO	NA	NA	NA	NA	3	4	5	4	3	3	5	8	NA	5	Brazil	Lourenco et al., 2020
169	-	CLN2	NA	NA	Speech delay	3.5	NA	NO	NO	E11 c.1340G>A, p.Arg447His (PP)	E12 c.1439T>G, p.Val480Gly (PP)	NA	CB, GROD	7.5	5.5	8	8	6	3.5	7	8	8	6	Brazil	Lourenco et al., 2020
170	-	CLN2	NA	NA	Seizures	4	NA	Ataxia, cognitive decline, language difficulties.	NO	E11 c.1266G>C, p.Gln422His (PP)	E6 c.622C>T, p.Arg208* (P)	NA	NA	4	4.9	5	6	4.2	4	5	8	7	6	Brazil	Lourenco et al., 2020
171	-	CLN2	NA	NA	Seizures	8	NA	Ataxia, myoclonus, language difficulties, swallowing difficulty, eye movement abnormalities.	NO	I7 c.887-10A>G, p.Pro295_Gly296insGluAsnPro (P)	NA	NA	NA	8	8	8	NA	NA	8	8	NA	NA	8	Brazil	Lourenco et al., 2020
172	-	CLN2	NA	NA	Cognitive impairment	41	NA	NO	NO	I7 c.887-10A>G, p.Pro295_Gly296insGluAsnPro (P)	I7 c.887-10A>G, p.Pro295_Gly296insGluAsnPro (P)	NA	NA	NA	46.5	50	47	42	47	51	NA	43.5	51	Brazil	Lourenco et al., 2020
173	-	CLN2	NA	NA	Seizures	4	NA	NO	NO	E7 c.827A>T, p.Asp276Val (P)	E7 c.827A>T, p.Asp276Val (P)	NA	CB	4	5	6	6	5	6	7	8	NA	5	Chile	Lourenco et al., 2020
174	-	CLN2	NA	NA	Language regression	5	NA	NO	NO	E11 c.1340G>A, p.Arg447His (PP)	E11 c.1343C>A, p.Ala448Asp (PP)	NA	NA	7	7	19	20	7	5	19	20	20	19	Chile	Lourenco et al., 2020
175	-	CLN2	NA	NA	Seizures	6	NA	Cognitive decline, language difficulties.	YES	E7 c.827A>T, p.Asp276Val (P)	I7 c.887-10A>G, p.Pro295_Gly296insGluAsnPro (P)	NA	NA	6	7	8	NA	6	6	8	NA	NA	NA	Chile	Lourenco et al., 2020
176	-	CLN2	NA	NA	Seizures	6	NA	Ataxia, cognitive decline, language difficulties.	NO	E8 c.1048C>T, p.Arg350Trp (PP)	E11 c.1424C>T, p.Ser475Leu (PP)	NA	NA	6	6	NA	8	6	6	10	NA	6	NA	Chile	Lourenco et al., 2020
177	-	CLN2	NA	NA	Seizures	6	NA	NO	NO	I7 c.887-10A>G, p.Pro295_Gly296insGluAsnPro (P)	E11 c.1424C>T, p.Ser475Leu (PP)	NA	CB	6	9	NA	19	7	11	21	NA	18	NA	Chile	Lourenco et al., 2020
178	-	CLN2	NA	NA	Cognitive impairment	9	NA	NO	NO	E8 c.1048C>T, p.Arg350Trp (PP)	E11 c.1424C>T, p.Ser475Leu (PP)	NA	CB	11	12	15	NA	9	12	15	14	14	NA	Chile	Lourenco et al., 2020
179	-	CLN2	NA	NA	Ataxia	9	NA	NO	YES	E7 c.827A>T, p.Asp276Val (P)	I7 c.887-10A>G, p.Pro295_Gly296insGluAsnPro (P)	NA	CB	10	9	10	11	10	10	18	11	18	19	Chile	Lourenco et al., 2020
180	-	CLN2	NA	NA	Seizures	9	NA	NO	NO	NA	NA	NA	NA	9	13	10	NA	11	13	13	13	NA	NA	Chile	Lourenco et al., 2020
181	-	CLN2	M	NA	Seizures	3	5	NA	YES (NA)	E12 c.1438G>A, p.Val480Met (U)	I8 c.1076-2A>T, p.? (PP)	NA	NA	YES (NA)	YES (NA)	NA	NA	NA	NA	NA	NA	NA	NA	Colombia	Espitia Segura et al., 2021
182	-	CLN2	F	NA	Ataxia	10	12	NA	YES (NA)	E12 c.1438G>A, p.Val480Met (U)	I8 c.1076-2A>T, p.? (PP)	NA	NA	YES (NA)	YES (NA)	NA	NA	NA	NA	NA	NA	NA	NA	Colombia	Espitia Segura et al., 2021
183	-	CLN2	M	NA	Language regression	4	6	NA	YES (NA)	E6 c.622C>T, p.Arg208* (P)	I7 c.887-10A>G, p.Pro295_Gly296insGluAsnPro (P)	NA	NA	YES (NA)	YES (NA)	NA	NA	NA	NA	NA	NA	NA	NA	Colombia	Espitia Segura et al., 2021
184	-	CLN2	F	NA	Asymptomatyc	NA	NA	NA	YES (NA)	E6 c.622C>T, p.Arg208* (P)	I7 c.887-10A>G, p.Pro295_Gly296insGluAsnPro (P)	NA	NA	NO	NO	NA	NA	NA	NA	NA	NA	NA	NA	Colombia	Espitia Segura et al., 2021
185	-	CLN2	F	NA	Language regression	4	6	NA	NO	I8 c.1076-2A>T, p.? (PP)	I7 c.887-10A>G, p.Pro295_Gly296insGluAsnPro (P)	NA	NA	YES (NA)	YES (NA)	NA	YES (NA)	NA	NA	NA	NA	NA	NA	Colombia	Espitia Segura et al., 2021
186	-	CLN2	F	NA	Language regression	2	2.5	NA	NO	I8 c.1076-2A>T, p.? (PP)	E6 c.616C>T, p.Arg206Cys (P)	NA	NA	YES (NA)	YES (NA)	NA	NA	NA	YES (NA)	NA	NA	NA	NA	Colombia	Espitia Segura et al., 2021
187	-	CLN2	M	NA	Seizures	3	3.5	NA	YES (NA)	I8 c.1076-2A>T, p.? (PP)	E5 c.471C>A, p.Tyr157* (PP)	NA	NA	YES (NA)	YES (NA)	NA	NA	NA	YES (NA)	NA	YES (NA)	NA	NA	Colombia	Espitia Segura et al., 2021
188	-	CLN2	M	NA	Global developmental delay	2	2.5	NA	YES (NA)	I8 c.1076-2A>T, p.? (PP)	E6 c.616C>T, p.Arg206Cys (P)	NA	NA	YES (NA)	YES (NA)	NA	YES (NA)	NA	YES (NA)	NA	YES (NA)	NA	NA	Colombia	Espitia Segura et al., 2021
189	-	CLN2	NA	NA	Seizures	1	NA	NO	NO	E8 c.1048C>T, p.Arg350Trp (PP)	NA	NA	NA	1	4	3	NA	3.5	Never spoke	6	3	5	NA	Colombia	Lourenco et al., 2020
190	-	CLN2	NA	NA	Seizures	3	NA	NO	YES	E12 c.1438G>A, p.Val480Met (U)	I8 c.1076-2A>T, p.? (PP)	NA	NA	3	NA	NA	NA	NA	NA	NA	NA	NA	NA	Colombia	Lourenco et al., 2020
191	-	CLN2	NA	NA	Language regression	4	NA	Cohnitive decline	NO	I8 c.1076-2A>T, p.? (PP)	I7 c.887-10A>G, p.Pro295_Gly296insGluAsnPro (P)	NA	NA	7	13	13	NA	4	4	15	14	13	NA	Colombia	Lourenco et al., 2020
192	-	CLN2	NA	NA	Behavioural abnormalities	9	NA	Cognitive decline	NO	E8 c.1048C>T, p.Arg350Trp (PP)	E12 c.1438G>A, p.Val480Met (U)	NA	NA	NA	11	NA	11	9	20	22	22	9	NA	Colombia	Lourenco et al., 2020
193	-	CLN2	NA	NA	Seizures	10	NA	Myoclonus	YES	E12 c.1438G>A, p.Val480Met (U)	I8 c.1076-2A>T, p.? (PP)	NA	NA	10	12	10	NA	NA	NA	NA	NA	NA	NA	Colombia	Lourenco et al., 2020
194	-	CLN2	NA	NA	Seizures	11	NA	Cognitive decline, language difficulties, behavioural abnormalities	YES	E12 c.1438G>A, p.Val480Met (U)	I8 c.1076-2A>T, p.? (PP)	NA	NA	11	12	NA	NA	11	11	13	NA	11	NA	Colombia	Lourenco et al., 2020
195	-	CLN2	NA	NO	NA	>2	NA	NA	NA	NA	NA	NA	NA	NA	NA	NA	NA	NA	NA	NA	NA	NA	NA	Venezuela	Miranda Contreras et al., 2012
196	-	CLN2	NA	NO	NA	>2	NA	NA	NA	NA	NA	NA	NA	NA	NA	NA	NA	NA	NA	NA	NA	NA	NA	Venezuela	Miranda Contreras et al., 2012
197	-	CLN2	NA	NO	NA	>2	NA	NA	NA	NA	NA	NA	NA	NA	NA	NA	NA	NA	NA	NA	NA	NA	NA	Venezuela	Miranda Contreras et al., 2012
198	-	CLN2	NA	NO	NA	>2	NA	NA	NA	NA	NA	NA	NA	NA	NA	NA	NA	NA	NA	NA	NA	NA	NA	Venezuela	Miranda Contreras et al., 2012
199	-	CLN2	NA	NO	NA	>2	NA	NA	NA	NA	NA	NA	NA	NA	NA	NA	NA	NA	NA	NA	NA	NA	NA	Venezuela	Miranda Contreras et al., 2012
200	-	CLN2	NA	NO	NA	>2	NA	NA	NA	NA	NA	NA	NA	NA	NA	NA	NA	NA	NA	NA	NA	NA	NA	Venezuela	Miranda Contreras et al., 2012
201	1811000095	CLN3	M	NO	Visual failure	5	10	NA	NO	1.02 kb deletion (c.462_677del)	1.02 kb deletion (c.462_677del)	YES	NA	NA	NA	NA	NA	NA	NA	NA	5	NA	NA	Argentina	-
202	208000017	CLN3	M	NO	Visual failure	5	10	Seizures	YES	1.02 kb deletion (c.462_677del)	1.02 kb deletion (c.462_677del)	YES	CB, FP, MX	5	NA	NA	NA	NA	NA	NA	5	NA	NA	Argentina	-
203	206000017	CLN3	M	NO	Visual failure	5	5	Seizures	YES	1.02 kb deletion (c.462_677del)	1.02 kb deletion (c.462_677del)	YES	CB, FP, MX	5	NA	NA	NA	NA	NA	NA	5	NA	NA	Argentina	-
204	2016000018	CLN3	F	NO	Visual failure	4	13	NA	NO	1.02 kb deletion (c.462_677del)	E6 c.400T>C, p.Cys134Arg (PP)	YES	CB, FP, MX	4	NA	5	10	4	4	NA	4	NA	NA	Argentina	-
205	1912000128	CLN3	M	NO	Visual failure	5	16	NA	NO	1.02 kb deletion (c.462_677del)	E13 c.1000C>T, p.Arg334Cys (PP)	YES	CV, FP, MX	10	NA	NA	8	8	13	NA	5	NA	NA	Argentina	-
206	1613050145	CLN3	F	NO	Seizures	4	16	NA	NO	E14 c.1195G>T, p.Glu399* (PP)	NA	YES	CV, FP, MX	4	NA	NA	NA	NA	NA	NA	13	NA	NA	Argentina	-
207	-	CLN3	M	YES	Visual loss	7	NA	NA	NA	1.02 kb deletion (c.462_677del)	1.02 kb deletion (c.462_677del)	NA	NA	12	NA	NA	12	NA	NA	NA	NA	NA	NA	Brazil	Valadares et al., 2011
208	-	CLN3	M	YES	Visual loss	7	NA	NA	NA	1.02 kb deletion (c.462_677del)	1.02 kb deletion (c.462_677del)	NA	NA	12	NA	NA	12	8	NA	NA	NA	YES (NA)	NA	Brazil	Valadares et al., 2011
209	-	CLN3	F	YES	Visual loss	7	NA	NA	NA	1.02 kb deletion (c.462_677del)	1.02 kb deletion (c.462_677del)	NA	NA	12	NA	NA	12	10	NA	NA	NA	YES (NA)	NA	Brazil	Valadares et al., 2011
210	-	CLN3	M	YES	Visual loss	8	NA	NA	NA	1.02 kb deletion (c.462_677del)	1.02 kb deletion (c.462_677del)	NA	NA	10	NA	NA	12	10	NA	NA	NA	NO	NA	Brazil	Valadares et al., 2011
211	-	CLN3	F	YES	Visual loss	9	NA	NA	NA	1.02 kb deletion (c.462_677del)	1.02 kb deletion (c.462_677del)	NA	NA	12	NA	NA	NO	13	YES (NA)	NA	NA	YES (NA)	YES (NA)	Brazil	Valadares et al., 2011
212	-	CLN3	F	YES	Visual loss, learning disorders	7	NA	NA	NA	1.02 kb deletion (c.462_677del)	1.02 kb deletion (c.462_677del)	NA	NA	8	10	NA	10	7	YES (NA)	NA	NA	YES (NA)	NA	Brazil	Valadares et al., 2011
213	-	CLN3	F	YES	Visual loss	6	NA	NA	NA	1.02 kb deletion (c.462_677del)	1.02 kb deletion (c.462_677del)	NA	NA	NO	NA	NA	NA	7	NA	NA	NA	NO	NA	Brazil	Valadares et al., 2011
214	-	CLN3	F	YES	Visual loss	7	NA	NA	NA	1.02 kb deletion (c.462_677del)	1.02 kb deletion (c.462_677del)	NA	NA	NO	NA	NA	NO	NA	NA	NA	NA	NO	NA	Brazil	Valadares et al., 2011
215	-	CLN3	M	YES	Nyctalopia	7	NA	NA	NA	1.02 kb deletion (c.462_677del)	1.02 kb deletion (c.462_677del)	NA	NA	9	NA	YES (NA)	9	NA	NA	NA	NA	NA	NA	Brazil	Valadares et al., 2011
216	-	CLN3	M	YES	Visual loss	7	NA	NA	NA	1.02 kb deletion (c.462_677del)	1.02 kb deletion (c.462_677del)	NA	NA	12	NA	NA	NO	YES (NA)	NA	NA	NA	YES (NA)	YES (NA)	Brazil	Valadares et al., 2011
217	-	CLN3	F	NA	Seizures	4	NA	NA	NA	1.02 kb deletion (c.462_677del)	1.02 kb deletion (c.462_677del)	NA	NA	4	NA	6	NA	6	NA	NA	6	NA	NA	Paraguay	Ortiz et al., 2014
218	413000027	CLN5	F	NO	Hyperkinesia	2	9	NA	NO	E1 c.291_292insC, p.Ser98Leufs*13 (PP)	E1 c.291_292insC, p.Ser98Leufs*13 (PP)	NO	CB	4	NA	10	NA	2	10	NA	7	2	NA	Argentina	-
219	-	CLN5	NA	YES	Visual failure, loss of strength, tremor of lower limbs	9	NA	Blindness, inability to walk, myoclonus, seizures, behavioural changes, loss of language	YES	E2 c.335G>A, p.Arg112His (P)	E2 c.335G>A, p.Arg112His (P)	NO	Skin FP	5	NA	5	5	NA	5	NA	5	5	NA	Colombia	Trujillo, et al., 2005
220	-	CLN5	NA	YES	Visual failure, loss of strength, tremor of lower limbs	9	NA	Blindness, inability to walk, myoclonus, seizures, behavioural changes, loss of language	YES	E2 c.335G>A, p.Arg112His (P)	E2 c.335G>A, p.Arg112His (P)	NO	Skin FP	5	NA	5	5	NA	5	NA	5	5	NA	Colombia	Trujillo, et al., 2005
221	106000007	CLN6	M	NO	Seizures	3	14	NA	NO	I4 c.486+8C>T, p.? (U)	E7 c.755G>A, p.Arg252His (PP)	NO	CB	3	NA	4	3	3	NA	NA	4	NA	NA	Argentina	-
222	1301000008	CLN6	F	NO	Seizures	2	8	NA	NO	E4 c.307C>T, p.Arg103Trp (PP)	E6 c.555_556insC, p.Phe186Leufs*16 (PP)	NO	FP	2	NA	NA	NA	NA	NA	NA	7	NA	NA	Argentina	-
223	1924000229	CLN6	F	NO	Seizures	3	7	NA	NO	E4 c.461_463delTCA, p.Ile153del (P)	E3 c.250T>A, p.Tyr84Asn (PP)	NO	CB	3	NA	NA	NA	NA	NA	NA	NA	NA	NA	Argentina	-
224	-	CLN6	NA	NA	Speech delay	2.5	NA	NA	NA	E6 c.662A>C, p.Tyr221Ser (PP)	E6 c.662A>C, p.Tyr221Ser (PP)	NA	FP, CB	5	6	6	NA	NA	2.5	NA	7	NA	NA	Argentina	Sharp et al., 2003
225	-	CLN6	NA	NO	Generalized tonic-clonic seizures	29	NA	NA	NO	Heterozygous mutations in CLN6 gene	Heterozygous mutations in CLN6 gene	NA	NA	29	NA	NA	YES (NA)	YES (NA)	YES (NA)	NA	NA	NA	NA	Colombia	Gonzalez Pabon, et al., 2021
226-232	-	CLN6	NA	NA	NA	3	4.5	NA	NA	E3 c.214G>T, p.Glu72* (P) 7 pax	E4 c.368G>A, p.Gly123Asp (P) 1 pax E7 c.722T>C, p.Met241Thr (P) 1 pax	NA	FP, CB	3-6	NA	NA	NA	NA	NA	NA	3-6	NA	NA	Costa Rica	Sharp et al., 2003
233	-	CLN6	F	YES	Tonic-clonic seizures	3	NA	Myoclonic jerks, and frtequent falls	NO	Linkage analysis point to chromosome 15	Linkage analysis point to chromosome 15	NA	CB	3	4	3	6	NA	4	NA	4	NA	YES (NA)	Costa Rica	Peña et al., 2001
234	-	CLN6	M	NA	NA	4	NA	NA	NA	NA	NA	NA	NA	NA	YES (NA)	NA	YES (NA)	NA	NA	NA	YES (NA)	NA	NA	Costa Rica	Badilla-Porras et al., 2022
235	-	CLN6	F	NA	NA	NA	NA	NA	NA	E3 c.214G>T, p.Glu72* (P) I2 c.198+104T>C (U)	E3 c.214G>T, p.Glu72* (P) I2 c.198+104T>C (U)	NA	NA	YES (NA)	NA	NA	YES (NA)	YES (NA)	NA	NA	YES (NA)	YES (NA)	NA	Costa Rica	Badilla-Porras et al., 2022
236	-	CLN6	F	NA	NA	5	NA	NA	NA	E3 c.214G>T, p.Glu72* (P) I2 c.198+104T>C (U)	E3 c.214G>T, p.Glu72* (P) I2 c.198+104T>C (U)	NA	NA	NA	NA	NA	YES (NA)	NA	YES (NA)	NA	YES (NA)	YES (NA)	NA	Costa Rica	Badilla-Porras et al., 2022
237	-	CLN6	M	NA	NA	4	NA	NA	NA	E3 c.214G>T, p.Glu72* (P) I2 c.198+104T>C (U)	E3 c.214G>T, p.Glu72* (P) I2 c.198+104T>C (U)	NA	NA	NA	NA	NA	YES (NA)	NA	NA	NA	YES (NA)	NA	NA	Costa Rica	Badilla-Porras et al., 2022
238	-	CLN6	F	NA	NA	3	10	NA	NA	E3 c.214G>T, p.Glu72* (P) I2 c.198+104T>C (U)	E3 c.214G>T, p.Glu72* (P) I2 c.198+104T>C (U)	NA	NA	NA	YES (NA)	NA	YES (NA)	NA	NA	NA	YES (NA)	NA	NA	Costa Rica	Badilla-Porras et al., 2022
239	-	CLN6	F	NA	NA	4	6	NA	NA	E3 c.214G>T, p.Glu72* (P) I2 c.198+104T>C (U)	E3 c.214G>T, p.Glu72* (P) I2 c.198+104T>C (U)	NA	NA	NA	NA	NA	YES (NA)	NA	NA	NA	NA	NA	NA	Costa Rica	Badilla-Porras et al., 2022
240	-	CLN6	F	NA	NA	4	8	NA	NA	E3 c.214G>T, p.Glu72* (P) I2 c.198+104T>C (U)	E3 c.214G>T, p.Glu72* (P) I2 c.198+104T>C (U)	NA	NA	YES (NA)	NA	YES (NA)	YES (NA)	NA	NA	NA	NA	NA	YES (NA)	Costa Rica	Badilla-Porras et al., 2022
241	-	CLN6	F	NA	NA	4	8	NA	NA	E3 c.214G>T, p.Glu72* (P) I2 c.198+104T>C (U)	E3 c.214G>T, p.Glu72* (P) I2 c.198+104T>C (U)	NA	NA	NA	NA	NA	YES (NA)	YES (NA)	NA	NA	YES (NA)	YES (NA)	NA	Costa Rica	Badilla-Porras et al., 2022
242	-	CLN6	M	NA	NA	3	3	NA	NA	E3 c.214G>T, p.Glu72* (P) I2 c.198+104T>C (U)	E3 c.214G>T, p.Glu72* (P) I2 c.198+104T>C (U)	NA	NA	YES (NA)	NA	YES (NA)	YES (NA)	YES (NA)	YES (NA)	NA	YES (NA)	NA	NA	Costa Rica	Badilla-Porras et al., 2022
243	-	CLN6	M	NO	Unsteady gait and frequent falls	3	NA	NA	YES	E6 c.552_552delC, p.Phe185Serfs*21 (PP)	E3 c.244G>C, p.Gly82Arg (PP)	NA	NA	6	5	5	3	5	NA	NA	6	5	NA	Mexico	Bravo-Oro et al., 2021
244	-	CLN6	F	NO	Unsteady gait, frequent falls, loss of sphincter control	4	NA	Ataxia and myoclonic and atonic seizures.	YES	E6 c.552_552delC, p.Phe185Serfs*21 (PP)	E3 c.244G>C, p.Gly82Arg (PP)	NA	NA	5	5	5	4	5	5	6	6	6	NA	Mexico	Bravo-Oro et al., 2021
245	-	CLN6	NA	NA	NA	NA	NA	NA	NA	E5 c.510_512delCTA, p.Tyr171del (PP)	E5 c.510_512delCTA, p.Tyr171del (PP)	NA	FP, CB	NA	NA	NA	NA	NA	NA	NA	NA	NA	NA	Venezuela	Sharp et al., 2003
246	1602000121	CLN7	M	NO	Seizures	1	11	NA	NO	I2 c.63-4delC, p.? (U)	I2 c.63-4delC, p.? (U)	NO	FP, CB	1	NA	NA	NA	NA	NA	NA	NA	NA	NA	Argentina	-
247	1922000210	CLN7	M	NO	Seizures	3	5	NA	NO	E3 c.103C>T, p.Arg35* (P)	E3 c.103C>T, p.Arg35* (P)	NO	CB	3	NA	NA	3	NA	NA	NA	3	NA	NA	Argentina	-
248	303120026	CLN7	M	NO	Seizures	4	9	NA	NO	E12 c.1444C>T, p.Arg482* (P)	NA	NO	NA	4	NA	NA	NA	4	NA	NA	NA	NA	NA	Argentina	-
249	119000306	CLN7	F	-	Speech delay	3	NA	Hyperactivity, cognitive retardation, seizures	NA	E3 c.103C>T, p.Arg35* (P)	E3 c.103C>T, p.Arg35* (P)	NA	NA	3.7	NA	NA	4	3	3	NA	NA	3.7	NA	Argentina	-
250	102000307	CLN7	M	-	Walking difficulties	3	NA	Hyperactivity, cognitive retardation, speech delay	NA	E3 c.103C>T, p.Arg35* (P)	I9 c.863+1G>A, p.? (PP)	NA	NA	4.1	NA	4.6	4.6	3	3.9	NA	4.6	4	NA	Paraguay	-
251	1613000110	CLN8	F	NO	Psychomotor impairment	0	12	NA	NO	E2 c.1A>G, p.? (PP)	E3 c.792C>G, p.Asn264Lys (P)	NA	FP	3	6	6	1	0	1	NA	NA	NA	NA	Argentina	-
252	-	CLN8	NA	NO	Seizures	3	5	NA	YES	Deletion of 378.6 kb in 8p23 region	Deletion of 378.6 kb in 8p23 region	NA	Skin CB	3.6	4	3.5	NA	4	NA	NA	NA	NA	NA	Argentina	Beesley et al., 2017
253	-	CLN11	F	NA	Gait impairment, urinary incontinence	21	NA	NA	NA	E8 c.767_768insCC, p.Gln257Profs*27 (P)	E8 c.767_768insCC, p.Gln257Profs*27 (P)	NA	NA	24	YES (NA)	NA	21	26	NA	NA	NA	24	NA	Brazil	Faber et al., 2016
254	-	CLN12	M	NO	Motor slowness, clumsiness	11	NA	NA	NA	E15 c.1510G>C, p.Gly504Arg (PP)	E15 c.1510G>C, p.Gly504Arg (PP)	NA	NA	NA	NA	NA	11	19	NA	NA	NA	19	YES (NA)	Brazil	Di Fonzio et al., 2007
255	-	CLN12	M	NA	Instability	14	23	Dysarthria, dysphagia, cognitive impairment, bilateral rest and postural tremor.	YES	I22 c.2529+1G>A, p.? (PP)	E26 c.3057_3057delC, p.Tyr1020Thrfs*3 (P)	NA	NA	NA	YES (NA)	NA	14	14	14	14	NA	NA	NA	Chile	Miranda, et al., 2020
256	-	CLN12	F	NA	Ataxic gait, dysarthria, cognitive impairment	17	NA	NA	YES	I22 c.2529+1G>A, p.? (PP)	E26 c.3057_3057delC, p.Tyr1020Thrfs*3 (P)	NA	NA	NA	17	NA	NA	17	17	NA	NA	YES (NA)	NA	Chile	Miranda, et al., 2020
257	-	CLN12	M	NO	Fatigue, learning difficulties	10	Post-mortem	NA	YES	E26 c.3057_3057delC, p.Tyr1020Thrfs*3 (P)	I13 c.1306+5G>A, p.Gly398_Leu435del (P)	NA	NA	YES (NA)	NA	YES (NA)	12	10	NA	NA	NA	NA	NA	Chile	Behrens et al., 2010
258	-	CLN12	F	NO	Learning difficulties	10	Post-mortem	NA	YES	E26 c.3057_3057delC, p.Tyr1020Thrfs*3 (P)	I13 c.1306+5G>A, p.Gly398_Leu435del (P)	NA	NA	NA	NA	22	15	NA	18	NA	NA	NA	YES (NA)	Chile	Behrens et al., 2010
259	-	CLN12	M	NO	Learning difficulties	Birth/12	Post-mortem	NA	YES	E26 c.3057_3057delC, p.Tyr1020Thrfs*3 (P)	I13 c.1306+5G>A, p.Gly398_Leu435del (P)	NA	NA	NA	NA	YES (NA)	12	NA	NA	NA	NA	NA	NA	Chile	Behrens et al., 2010
260	-	CLN12	M	NO	Learning difficulties	13	Post-mortem	NA	YES	E26 c.3057_3057delC, p.Tyr1020Thrfs*3 (P)	I13 c.1306+5G>A, p.Gly398_Leu435del (P)	NA	NA	NA	NA	38	18	13	NA	NA	NA	YES (NA)	38	Chile	Behrens et al., 2010
261	-	CLN12	M	NO	Learning difficulties, rigidity, bradykinesia	12	NA	NA	YES	E26 c.3057_3057delC, p.Tyr1020Thrfs*3 (P)	I13 c.1306+5G>A, p.Gly398_Leu435del (P)	NA	NA	NA	NA	YES (NA)	12	12	39	NA	NA	NA	39	Chile	Behrens et al., 2010
