# Supplementary material for: Neuronal ceroid lipofuscinosis in the South American-Caribbean region: An epidemiological overview
Source: Front Neurol. 2022 Aug 12;13:920421. doi: 10.3389/fneur.2022.920421 (PMC9412946; doi:10.3389/fneur.2022.920421)
Supplement: Supplementary file 6 [file Table_2.XLSX]

## Sheet: Complementary studies
Suppl. Table 3. Complementary studies performed for the diagnosis of the 261 individuals analysed of the SA&C cohort.
Abbreviations: CT, computed tomography; DBS, dry blood spot;; EEG, electroencephalogram; ERG, electroretinogram; INCL, infantile neuronal ceroid lipofuscinosis; JNCL, juvenile neuronal ceroid lipofuscinosis; LINCL, late infantile neuronal ceroid lipofuscinosis; MRI, magnetic resonance images; NA, data not available; NCL, neuronal ceroid lipofuscinosis; PPT1, palmitoyl-protein thioesterase 1; TPP1…
Patient #	NCL disease variant	Enzyme activity testings						VEP	Ocular exam	ERG	EEG	CT scan	MRI	Other symptoms/studies
		PPT1 Leukocytes nmol/h/mg prot (RI= 6-71)	TPP1 Leukocytes nmol/h/mg prot (RI= 91-323)	PPT1 DBS nmol/spot (RI= 0.34-1.9)	TPP1 DBS nmol/spot (RI= 0.10-0.81)	PPT1 Saliva nmol/24h/mg prot (RI= 64-449)	TPP1 Saliva nmol/24h/mg prot (RI= 92-476)
1	NCL	NA	NA	NA	NA	NA	NA	NA	NA	NA	NA	NA	NA	NA
2	NCL	NA	NA	NA	NA	NA	NA	NA	Macular and retinal degeneration	NA	Disorganized basal rhythm. Abnormal response to photic stimulation.	NA	Cerebral and cerebellar atrophy. Periventricular hyperintensity. Thalamic hypointensity.	Spasticity. Irritability. Myoclonus. Spastic tetraparesis.
3	NCL	NA	NA	NA	NA	NA	NA	NA	Macular and retinal degeneration	NA	Disorganized basal rhythm. Abnormal response to photic stimulation.	NA	Cerebral and cerebellar atrophy. Periventricular hyperintensity.	Myoclonus
4	NCL	NA	NA	NA	NA	NA	NA	NA	Macular and retinal degeneration	NA	Disorganized basal rhythm. Abnormal response to photic stimulation.	NA	Cerebral and cerebellar atrophy. Periventricular hyperintensity.	Cognitive regression.
5	NCL	NA	NA	NA	NA	NA	NA	NA	Macular and retinal degeneration	NA	Disorganized basal rhythm. Abnormal response to photic stimulation.	NA	Brain and cerebellar atrophy. Periventricular hyperintensity. Basal ganglia hypointensity.	Myoclonus. Spasticity. Death at 11y.
6	NCL	NA	NA	NA	NA	NA	NA	NA	Macular and retinal degeneration	NA	Disorganized basal rhythm. Abnormal response to photic stimulation.	NA	Brain and cerebellar atrophy. Periventricular hyperintensity.	Myoclonus. Cognitive regression.
7	NCL	NA	NA	NA	NA	NA	NA	NA	Macular degeneration	ND	Disorganized basal rhythm. Abnormal response to photic stimulation.	NA	Brain and cerebellar atrophy. Periventricular hyperintensity. Basal ganglia hypointensity.	Myoclonus. Cognitive regression.
8	INCL	NA	NA	NA	NA	NA	NA	Low	Visual failure. Macular degeneration.	NA	Severe disorganized, slow and generalized background activity.	NA	Cerebral atrophy	Psychomotor retardation. Myoclonus.
9	INCL	NA	NA	NA	NA	NA	NA	Absent	Visual failure. Macular degeneration.	NA	Generalized diminution of wave amplitude.	NA	Cerebral and cerebellar atrophy.	Psychomotor retardation.
10	INCL	NA	NA	NA	NA	NA	NA	NA	Visual failure. Macular degeneration.	NA	Disorganized background activity and focal paroxysm.	NA	Cerebral atrophy.	Psychomotor regression. Dementia. Spasticity.
11	INCL	NA	NA	NA	NA	NA	NA	Absent	Visual failure. Macular degeneration.	NA	Disorganized activityand generalized diminution of wave amplitude.	NA	Cerebral atrophy.	Psychomotor retardation. Dementia. Myoclonus. Choreoathetosis.
12	INCL	NA	NA	NA	NA	NA	NA	NA	Macular degeneration.	NA	Disorganized background activity and diminution of wave amplitude.	NA	Cerebral atrophy.	Psychomotor regression. Dementia.
13	INCL	NA	NA	NA	NA	NA	NA	NA	Visual failure.	NA	Disorganized background activity, flattening of waves.	NA	Cerebral atrophy.	Myoclonus. Dementia.
14	INCL	NA	NA	NA	NA	NA	NA	Absent	Macular degeneration.	NA	Disorganized background activity and focal paroxysm.	NA	Cerebral atrophy.	Psychomotor regression. Dementia.
15	INCL	NA	NA	NA	NA	NA	NA	NA	Nystagmus.	NA	Cone-rod dysfunction	NA	NA	NA
16	INCL	NA	NA	NA	NA	NA	NA	NA	Does not fixate, does not follow objects/light.	NA	Rod-cone and cone-rod dysfunction.	NA	NA	NA
17	INCL	NA	NA	NA	NA	NA	NA	NA	NA	NA	Rod-cone and cone-rod dysfunction.	NA	NA	NA
18	INCL	NA	NA	NA	NA	NA	NA	NA	NA	NA	Cone-rod dysfunction	NA	NA	NA
19	INCL	NA	NA	NA	NA	NA	NA	NA	Does not fixate, does not follow objects/light.	NA	Cone-rod dysfunction	NA	NA	NA
20-43	LINCL	NA	NA	NA	NA	NA	NA	NA	NA	NA	Polyphasic high-voltage spikes in posterior regions under low frequency photic stimulation.	NA	Cerebral and cerebellar atrophy	Psychomotor regression. Dementia. Myoclonus.
44-63	LINCL	NA	NA	NA	NA	NA	NA	Abnormal	NA	Abnormal	Occipital spike-wave response to the photic stimuli. Slow or poorly organized background.	NA	Cerebellar and/or cerebral atrophy. Enlarged subarachnoid space.	Myoclonic, tonic-clonic, myoclonic-atonic, focal motor, and/or febrile seizures.
64	LINCL	NA	NA	NA	NA	NA	NA	NA	Macular degeneration.	NA	Severe background disorganization. Large polyspikes after photic stimulation.	NA	Normal (4y).	Myoclonus. Irritability.
65	LINCL	NA	NA	NA	NA	NA	NA	Normal (2.5y)	NA	NA	Large spikes and waves after photic stimulation.	NA	Cerebral atrophy.	Myoclonic epilepsy. Spasticity.
66	LINCL	NA	NA	NA	NA	NA	NA	NA	Visual failure. Macular degeneration. Pigmentar aggregate.	NA	Background disorganization and polyspikes after photic stimulation.	NA	Cerebral and cerebellar atrophy.	Psychomotor regression.
67	LINCL	NA	NA	NA	NA	NA	NA	Normal (5y)	Visual failure. Macular degeneration. Pigmentar aggregate.	NA	Severe disorganized background and polyspikes after photic stimulation.	NA	Cerebral and cerebellar atrophy.	Myoclonus. Dementia.
68	LINCL	NA	NA	NA	NA	NA	NA	NA	Visual failure. Macular degeneration.	NA	Disorganized background and polyspikes after photic stimulation.	NA	Cerebellar atrophy.	Dementia.
69	LINCL	NA	NA	NA	NA	NA	NA	NA	Visual impairment.	NA	NA	NA	NA	Psychomotor dissabillities.
70	LINCL	NA	NA	NA	NA	NA	NA	NA	NA	NA	Cone-rod dysfunction	NA	NA	NA
71	LINCL	NA	NA	NA	NA	NA	NA	NA	Optic disk pallor. Pigmentary epithelium atrophy. Does not fixate, does not follow objects/light.	NA	Rod-cone dysfunction	NA	NA	NA
72	LINCL	NA	NA	NA	NA	NA	NA	NA	Optic disk pallor.	NA	Cone-rod dysfunction	NA	NA	NA
73	LINCL	NA	NA	NA	NA	NA	NA	NA	Optic disk pallor. Does not fixate, does not follow objects/light. Peri-macular pigmentary deposit. Severe arteriolar narrowing.	NA	Rod-cone and cone-rod dysfunction.	NA	NA	NA
74	LINCL	NA	NA	NA	NA	NA	NA	NA	NA	NA	Cone-rod dysfunction	NA	NA	NA
75-89	LINCL	NA	NA	NA	NA	NA	NA	NA	NA	NA	NA	NA	NA	NA
90	LINCL	NA	NA	NA	NA	NA	NA	Non-reproducible potential, disorganized, abnormal configuration. Latency and amplitude cannot be determined.	NA	NA	Interictal activity. Spikes and polyspikes waves on high voltage.	NA	Cerebral and cerebelar atrophy.	NA
91	LINCL	NA	NA	NA	NA	NA	NA	NA	NA	NA	With disorganized background rhythm, focal seizure activity and generalized spikes, slow wave spike complexes.	NA	Cerebral and cerebelar atrophy.	NA
92	LINCL	NA	NA	NA	NA	NA	NA	NA	NA	NA	Isolated slow wave spike interictal epileptic activity or in series of generalized localization	NA	Cerebral and cerebelar atrophy.	Swallowing difficulties, tremor. Insomnia and crying crises.
93	LINCL	NA	NA	NA	NA	NA	NA	NA	Optic nerve atrophy.	NA	EEG with focal and generalized interictal epileptic activity.	NA	Cerebral and cerebelar atrophy.	NA
94	LINCL	NA	NA	NA	NA	NA	NA	NA	Optic atrophy.	NA	Focal and generalized seizure pattern.	NA	Cerebral and cerebelar atrophy.	NA
95	LINCL	NA	NA	NA	NA	NA	NA	NA	NA	NA	NA	NA	Cerebral and cerebelar atrophy.	Attention deficit. Hyperkinesia. Dysmetria. Behavioural changes. Ataxia. Tremor.
96	LINCL	NA	NA	NA	NA	NA	NA	NA	NA	NA	Generalized seizure activity predominantly with spikes and slow spike-wave complexes.	NA	Cerebral and cerebelar atrophy.	Swallowing difficulties
97-102	JNCL	NA	NA	NA	NA	NA	NA	Decreased or abolished	Retinitis pigmentosa	Decreased or abolished	Abnormal. Spikes during photic stimulation.	NA	Moderate cerebral and cerebellar atrophy.	Psychomotor regression. Pyramidal and extrapyramidal, and cerebellar signs. Myoclonic jerks. Generalized seizures.
103	JNCL	NA	NA	NA	NA	NA	NA	NA	Visual failure. Macular degeneration.	NA	Background disorganization. Difuse bursts of slow waves and spikes.	NA	Hypodensity of white matter mainly on temporo-occipital region.	Dementia. Spasticity.
104	JNCL	NA	NA	NA	NA	NA	NA	NA	NA	NA	Background disorganization. Difuse bursts of slow waves and spikes.	NA	Hypodensity of white matter mainly on temporo-occipital region.	Dementia.
105	JNCL	NA	NA	NA	NA	NA	NA	NA	Visual failure.	NA	Background disorganization. Partial paroxysm.	NA	Cerebral and cerebellar atrophy.	Dementia.
106	JNCL	NA	NA	NA	NA	NA	NA	NA	Visual failure. Macular degeneration.	NA	Severe multifocal paroxysm.	NA	Cerebral atrophy	Dementia.
107	JNCL	NA	NA	NA	NA	NA	NA	NA	Visual failure.	NA	Disorganized background and paroxysms.	NA	Cerebral atrophy.	Dementia.
108	JNCL	NA	NA	NA	NA	NA	NA	NA	NA	NA	Posterior dominant rhythm, little reactive to eye opening and closing, in addition to epileptiform activity in the left medial temporal and left and medial parietal regions, independent, with no abnormalities being observed in intermittent photostimulation at low frequencies.	NA	NA	Amaurosis. Behavioural changes. Psychomotor impairment. Unsteady gait. Myoclonic seizures.
109	JNCL	NA	NA	NA	NA	NA	NA	NA	Pale, grayish papillae. Scarcity of blood vessels.	Extinct.	Discreetly slowed posterior dominant rhythm, with predominance of waves at 7Hz, unreactive to eye opening and closing, in addition to paroxysms of acute waves projected to the right parietal region. No abnormalities to intermittent photostimulation at low frequency.	NA	NA	Behavioural changes. Cognitive impairment.
110	JNCL	NA	NA	NA	NA	NA	NA	NA	NA	NA	NA	NA	Cerebral and cerebellar atrophy, Discrete alteration of the periventricular signal with hypersignal in the FLAIR and T2 sequences.	Behavioural changes. Hallucinations. Psychomotor impairment. Tetraparesia. Myoclonus. Bedridden. Tetra hyperreflexia.
111	JNCL	NA	NA	NA	NA	NA	NA	NA	NA	NA	NA	NA	Cerebral and cerebellar atrophy. Periventricular white matter hyperintensity in FLAIR and T2 sequences.	Psychomotor impairment, aphasia, tetra-hyperreflexia, minimal dystal spasticity, clonus. Severe spastic tetraplegia
112	JNCL	NA	NA	NA	NA	NA	NA	NA	NA	NA	Diffuse cortico-subcortical involvement and generalized epileptiform paroxysms.	NA	Cerebellar atrophy.	Generalized myoclonic seizures. Speech impairment. Disphagia.
113	JNCL	NA	NA	NA	NA	NA	NA	NA	NA	NA	NA	NA	Cerebellar atrophy.	Hyperreflexia. Ophthalmoparesis. Unsteady gait. Wheelchair bound.
114	JNCL	NA	NA	NA	NA	NA	NA	NA	NA	NA	NA	NA	Severe cerebral atrophy with periventricular white matter hyperintensity in T2 and FLAIR and slight cerebellar atrophy.	Dysarthria, aphasia. Psychomotor regression. Hyperreflexia. Clonus. Dysphagia and vesicointestinal incontinence.
115	JNCL	NA	NA	NA	NA	NA	NA	NA	NA	NA	NA	NA	Cerebral and cerebellar atrophy without hyperintensity of the periventricular white matter.	Urinary incontinence. Dysphagia. Bradykinesia. Spastic gait. Wheelchair bound.
116	JNCL	NA	NA	NA	NA	NA	NA	NA	NA	NA	NA	NA	Cerebral and cerebellar atrophy.	Dysphagia, dysphonia. Tetraparesis. Bradykinesis. Facial hypomimia. Hypotonia.
117	JNCL	NA	NA	NA	NA	NA	NA	NA	Does not fixate, does not follow objects/light. Peri-macular pigmentary deposit. Pigmentary epithelium atrophy. Neuro-sensorial retinal atrophy.	NA	Rod-cone and cone-rod dysfunction.	NA	NA	NA
118	JNCL	NA	NA	NA	NA	NA	NA	NA	Peri-macular pigmentary deposit.	NA	Rod-cone and cone-rod dysfunction.	NA	NA	NA
119	JNCL	NA	NA	NA	NA	NA	NA	NA	Optic disk pallor. Bull’s eye maculopathy.	NA	Rod-cone and cone-rod dysfunction.	NA	NA	NA
120	JNCL	NA	NA	NA	NA	NA	NA	NA	Does not fixate, does not follow objects/light. Optic disk pallor. Bull’s eye maculopathy. Exotropia.	NA	Rod-cone and cone-rod dysfunction.	NA	NA	NA
121	JNCL	NA	NA	NA	NA	NA	NA	NA	Does not fixate, does not follow objects/light. Optic disk pallor. Bull’s eye maculopathy. Exotropia.	NA	Rod-cone and cone-rod dysfunction.	NA	NA	NA
122	CLN1	2	251	0.26	0.49	56.4	265.4	Mixed involvement: axonal and bilateral myelinopathic	Impaired visual function. Vertical nystagmus, not retinitis pigmentosa.	RE: Low amplitude with clear drop in it. LE: absence of retinal and rod involvement.	Diffuse cortical slowing. Point wave injuries.	NA	Dilation of the 4th ventricle and accentuation of the cisternal and cortical subarachnoid space in the posterior fossa.	NA
123	CLN1	0	177	NA	NA	0	345.59	Latency, amplitude and bilateral abnormal morphology.	Partial papilla atrophy. retinitis pigmentosa	No a-b wave detection in both eyes	Typical paroxysmal waves	NA	Moderate diffuse cerebellar atrophy, corpus callosum atrophy, signal hyperintensity in the periventricular white matter and semi-oval centers, representing areas of delayed or altered gliosis/myelination.	NA
124	CLN1	NA	NA	NA	NA	NA	NA	No abnormalities observed.	NA	Significantly delayed timing and 80% reduction of cone activity. Rod response not detectable. Greater loss of inner retinal function.	Few spikes and slow activity or generalized polyspike and slow wave activity. No sustained occipital alpha was identified.	NA	NA	Speech regression. Walking disabilities. Extensive bilateral temporal hypoperfusion in SPECT.
125	CLN2	8.26	0	NA	NA	NA	NA	Right prolongation, attributable to axonal compromise.	Normal	Normal	Normal	NA	White matter compromise. Cerebellar atrophy.	NA
126	CLN2	39.03	0	0.11	0	6.7	28	NA	Normal	Poor definition of A and B waves, bilateral visual pathway suffering.	Bilateral slow waves.	NA	Cerebral and cerebellar atrophy	NA
127	CLN2	NA	NA	NA	NA	NA	NA	NA	NA	NA	NA	NA	NA	NA
128	CLN2	NA	NA	NA	NA	NA	NA	NA	NA	NA	NA	NA	NA	NA
129	CLN2	7.8	3.8	0.36	0.04	NA	NA	E13 c.1603G>C, p.Gly535Arg	Normal	NA	Signs of neuronal hypoexcitability	NA	Cortical/subcortical atrophy	NA
130	CLN2	14.92	0	NA	NA	NA	NA	Normal	NA	NA	Normal	NA	Signs of cerebral cortico-subcortical atrophy and to a lesser extent cerebellar atrophy, with widening of the subarachnoid space of the cortical sulci, evidencing the lateral ventricles increased in size, asymmetric, the left one with greater amplitude, mainly at the level of the atrium and occipital horn in relation surely ex vacuo phenomenon	NA
131	CLN2	15.7	0	87	0	10.57	0	NA	Pale papillae	NA	Lennox Gastaut type refractory epilepsy	NA	Enlarged IV ventricle, cerebellar atrophy	NA
132	CLN2	NA	4.2	0.65	0.26	NA	NA	Occipital responses of slightly prolonged latencies to left and decreased amplitudes in bilat form. Retino-occipital connectivity present.	Horizontal nystagmus.	Normal	Normal	NA	Verminian and cortical cerebellar atrophy. Deepening of the grooves.	NA
133	CLN2	7.57	4.9	0.32	0.17	69.64	25.51	NA	NA	NA	NA	NA	Marked dilatation of the cortical and cerebellar sulci and subarachnoid spaces.	NA
134	CLN2	NA	5.42	NA	0.25	NA	5.47	Function of neuroptic structures preserved in both eyes	Severe macular disfunction in both eyes.	NA	NA	NA	Cerebellar atrophy. Posterior periventricular leukomalacia. Signs of brain atrophy.	NA
135	CLN2	11.1	0	NA	NA	NA	NA	E6 c.622C>T, p.Arg208*	Normal	Normal	Normal	NA	Hippocampus-amygdalin hypotrophy. Global cerebral atrophy with subcortical predominance. Alterations in the white matter evidenced by spectroscopy with an increase in choline and a decrease in NA. Symmetric white matter involvement.	NA
136	CLN2	NA	NA	1.19	0.12	NA	NA	NA	AV: Set and follow the light. No stabismus, no nystagmus.	Moderately abnormal due to slight conductive delay and alterations in amplitude and morphology bilaterally, predominantly left.	Normal	NA	NA	NA
137	CLN2	23.6	7.97	1.07	0.06	42.53	13.85	NA	Bilateral pigmentary retinopathy	NA	Multifocal spikes	NA	Dilation of the ventricular system and nonspecific images in the periventricular white matter.	NA
138	CLN2	9.8	9.48	0.54	0	NA	NA	NA	NA	NA	NA	NA	NA	NA
139	CLN2	NA	1.69	NA	0.18	39.88	14.94	NA	NA	Bilateral normal amplitude latencies.	Interictal epileptic discharges, with slow wave polyspike morphology	Signs of bifrontal parenchymal retraction and bilateral ventricular ectasia.	Cerebral atrophy with frontal predominance.	NA
140	CLN2	21.35	7.2	NA	NA	NA	NA	NA	Orthotrophy	Abnormal	Multifocal spikes, generalized acute wave-like paroxysms.	NA	Periventricular white matter hyperintensity, cortical atrophy, cerebellar atrophy.	NA
141	CLN2	26.08	0	NA	NA	NA	NA	Subnormal	Moderate atrophy of the optic nerve. Papillary paleness.	Abnormal	Spikes and multifocal polyspikes.	NA	Cortical atrophy	NA
142	CLN2	NA	NA	0.87	0.15	134.64	0	NA	NA	NA	Multifocal spikes	NA	NA	NA
143	CLN2	20.8	0	NA	NA	NA	NA	Normal	Normal	Normal retinal function without alterations of the central visual pathway.	Abnormal	NA	Large cisterna magna, signs of cortical atrophy with deepening of the sulcus and cisternae, and enlargement of the ventricular system. Hypoplastic corpus callosum.	NA
144	CLN2	18.8	2.9	0.15	0.02	86.7	12.01	NA	Right eye papilla lighter.	NA	Abnormal. Independent multifocal epileptiform activity. Generalized slow epileptiform paroxysms.	NA	Slight increase in cerebellar involutional changes. Hypersignal in FLAIR of posterior periventricular white matter, and slight global ventriculomegaly associated with greater amplitude of the subarachnoid space, including the epicerebellar.	NA
145	CLN2	NA	0	NA	NA	NA	NA	Pre-chiasmatic coNAition RE	NA	Abolished	Paroxysms of sharp and slow waves with better posterior definition.	Increased subarachnoid spaces at the level of the Sylvian valleys. Fourth ventricle dilation and increased vermian grooves.	Moderate dilation of the lateral ventricles, inferior cerebellar vermis with a hypoplastic appearance. Megacistern magna.	NA
146	CLN2	NA	NA	0.19	0.15	NA	NA	Normal	Normal	Normal	Altered	NA	Cerebral and cerebellar atrophy	NA
147	CLN2	39.38	0.6	NA	NA	NA	NA	NA	NA	NA	NA	NA	Cortical and cerebellar atrophy	NA
148	CLN2	36.01	2.05	NA	NA	NA	NA	NA	NA	NA	NA	NA	NA	NA
149	CLN2	NA	NA	NA	NA	NA	NA	NA	NA	NA	NA	NA	NA	NA
150	CLN2	NA	NA	0.99	0.03	NA	NA	NA	Abnormal visual behavior. Pupillary responses almost abolished.	Normal	NA	NA	Signs of leukoencephalopathy. Diffuse brain atrophy.	NA
151	CLN2	21.96	0	NA	NA	NA	NA	NA	Normal	Subnormal	Bilateral frontotemporal acute spikes and waves	NA	Decrease in the size of the cerebellum and increase in the depth of the cerebral sulci. Increased Sylvian fissure and increased bilateral periventricular white matter density (demyelination).	NA
152	CLN2	20.52	23	1.02	0	68.93	0	NA	NA	NA	Persistent seizure activity.	NA	Deepening of cortical sulci and cisterns. Enlargement of the lateral ventricles with post periventricular white matter involvement. Cerebellar atrophy	NA
153	CLN2	NA	6.45 (NR= 98-292 nmol/h/mg)	NA	NA	NA	NA	NA	Eye movement abnormalities	NA	NA	NA	NA	Cognitive decline. Language difficulties. Abnormal movements.
154	CLN2	NA	3.8 (NR= 54-368 nmol/h/mg)	NA	NA	NA	NA	NA	NA	NA	NA	NA	NA	Myoclonus Pyramidal signs. Language difficulties. Swallowing difficulties. Behavioural abnormalities.
155	CLN2	NA	0 (NR= 54-368nmol/h/mg)	NA	NA	NA	NA	NA	NA	NA	NA	NA	NA	Pyramidal signs. Cognitive decline. Language difficulties. Behavioural abnormalities.
156	CLN2	NA	NA	NA	0 (NR= 40-279 nmol/h/ml)	NA	NA	NA	Visual loss	NA	NA	NA	NA	Pyramidal signs. Cognitive decline. Language disabilities. Swallowing difficulties. Behavioural abnormalities.
157	CLN2	NA	2.5 (NR= 98-292 nmol/h/mg)	NA	NA	NA	NA	NA	Visual loss	NA	NA	NA	NA	Myoclonus. Pyramidal signs. Cognitive decline. Language disabilities. Behavioural abnormalities.
158	CLN2	NA	0.6 (NR= 98-292 nmol/h/mg)	NA	NA	NA	NA	NA	Visual loss	NA	NA	NA	NA	Myoclonus. Pyramidal signs. Cognitive decline. Language disabilities. Behavioural abnormalities. Abnormal movements.
159-163	CLN2	NA	NA	NA	NA	NA	NA	Abnormal. Waves of high amplitude.	Progressive visual loss. Attenuated retinal vessels, macular degeneration and optic atrophy.	NA	Generalized spike and poly spike-wave paroxysms, bilateral spikes, and multifocal spikes. Prrogressive impairment of the basal rythm. Severe and diffuse voltage depression.	NA	Cerebral and cerebellar atrophy.	Psychomotor impairment, pyramidal signs, speech loss. Myoclonus. Bedridden.
164	CLN2	NA	NA	NA	Undetectable	NA	NA	NA	Normal fixation and pursuit.	NA	Focal or generalized discharges	NA	Cortical and cerebellar atrophy. Hyperintensity in periventricular white matter	Gait impairment, motor regression.Language regression, aphasia. Cephalic tremor, chorea, spastic bilateral hemiplegia.
165	CLN2	NA	5.3 (NR= 93-521 nmol/h/mg)	7.1 (NR= 9.4-11 nmol/h/ml)	0.4 (NR= 4-23 nmol/h/ml)	NA	NA	NA	NA	NA	Absence of sleep spindles and spike-wave discharges in the posterior region of the brain (4y). Increase in epileptiform discharges with a multifocal pattern, and generalized spike-waves (6y). Generalized epileptiform discharges followed by a transient attenuation of background activity (7y). Absence of photoparoxysmal response.	NA	NA	Focal motor, absence seizures, myoclonic-atonic seizures. Psychomotor regression. Bedridden and disconected, lack of speech, apathy, axial-predominant hypotonia, tetraparesiswith hyperreflexia and bilateral signs of pyramidal release, gastrostomy (8y).
166	CLN2	NA	NA	NA	0 (NR= 4-23 nmol/h/mL)	NA	NA	NA	NA	NA	NA	NA	NA	NA
167	CLN2	NA	5.7 (NR= 93-521 nmol/h/mg)	NA	NA	NA	NA	NA	Visual loss	NA	NA	NA	NA	Myoclonus. Pyramidal signs. Cognitive decline. Language difficulties. Swallowing difficulties. Abnormal movements.
168	CLN2	NA	10 (NR= 93-521 nmol/h/mg)	NA	NA	NA	NA	NA	Visual loss	NA	NA	NA	NA	Cognitive decline. Language difficulties. Myoclonus. Pyramidal signs. Swallowing difficulties.
169	CLN2	NA	NA	NA	2.8 (NR= 4-23 nmol/h/mL)	NA	NA	NA	Visual loss	NA	NA	NA	NA	Cognitive decline. Language difficulties. Myoclonus. Pyramidal signs. Swallowing difficulties.
170	CLN2	NA	5 (NR= 93-521 nmol/h/mg)	NA	NA	NA	NA	NA	Visual loss	NA	NA	NA	NA	Cognitive decline. Language difficulties. Pyramidal signs. Swallowing difficulties. Behavioral abnormalities. Abnormal movements.
171	CLN2	NA	NA	NA	0.2 (NR= 4-23 nmol/h/mL)	NA	NA	NA	Eye movement abnormalities	NA	NA	NA	NA	Myoclonus. Language difficulties. Swallowing difficultis.
172	CLN2	NA	NA	NA	1.9 (NR= 4-23 nmol/h/mL)	NA	NA	NA	NA	NA	NA	NA	NA	Cognitive decline. Myoclonus. Language disability. Behavioural abnormalities. Abnormal movements. Pyramidal signs.
173	CLN2	NA	NA	NA	0.11	NA	NA	NA	Visual loss	NA	NA	NA	NA	Cognitive decline. Myoclonus. Swallowing difficulties. Language difficulties. Abnormal movements.
174	CLN2	NA	NA	NA	0 (NR= 40-279 nmol/h/punch)	NA	NA	NA	Visual loss	NA	NA	NA	NA	Cognitive decline. Myoclonus. Swallowing difficulties. Language difficulties. Abnormal movements. Behavioural abnormalities.
175	CLN2	NA	NA	NA	0 (NR= 40-279 nmol/h/punch)	NA	NA	NA	NA	NA	NA	NA	NA	Cognitive decline. Myoclonus. Swallowing difficulties. Language difficulties.
176	CLN2	NA	NA	NA	1 (NR= 4-23 nmol/h/mL)	NA	NA	NA	NA	NA	NA	NA	NA	Pyramidal signs. Cognitive decline. Language difficulties. Swallowing difficulties. Behavioural abnormalities.
177	CLN2	NA	NA	NA	0.07	NA	NA	NA	NA	NA	NA	NA	NA	Pyramidal signs. Cognitive decline. Language difficulties. Swallowing difficulties. Behavioural abnormalities.
178	CLN2	NA	NA	NA	0.7 (NR= 4-23 nmol/h/mL)	NA	NA	NA	Visual loss	NA	NA	NA	NA	Myoclonus. Cognitive decline. Language difficulties. Swallowing difficulties. Behavioural abnormalities.
179	CLN2	NA	NA	NA	0.15	NA	NA	NA	Visual loss	NA	NA	NA	NA	Myoclonus. Cognitive decline. Language difficulties. Swallowing difficulties. Behavioural abnormalities. Pyramidal signs. Abnormal movements.
180	CLN2	NA	NA	NA	0.05	NA	NA	NA	Visual loss	NA	NA	NA	NA	Myoclonus. Cognitive decline. Language difficulties. Swallowing difficulties.
181	CLN2	NA	Undetectable	NA	NA	NA	NA	Abnormal	NA	NA	Abnormal	NA	No abnormalities	Developmental regression
182	CLN2	NA	Undetectable	NA	NA	NA	NA	NA	NA	NA	Abnormal	NA	Abnormal	Developmental regression
183	CLN2	NA	<1.8 (nmol/h/ml)	NA	NA	NA	NA	NA	NA	NA	Abnormal	NA	Abnormal	Developmental regression. Abnormal movements.
184	CLN2	NA	<1.6 (nmol/h/ml)	NA	NA	NA	NA	NA	NA	NA	NA	NA	NA	NA
185	CLN2	NA	0.7 (nmol/h/ml)	NA	NA	NA	NA	NA	NA	NA	NA	NA	Abnormal	Developmental regression Abnormal movements.
186	CLN2	NA	Undetectable	NA	NA	NA	NA	NA	NA	Abnormal	No changes	NA	Abnormal	Language abnormalities.
187	CLN2	NA	0.3 (nmol/h/ml)	NA	NA	NA	NA	NA	Abnormal OCT	Abnormal	No changes	NA	Abnormal	Language abnormalities.
188	CLN2	NA	0.6 (nmol/h/ml)	NA	NA	NA	NA	No abnormalities	Abnormal OCT	Abnormal	Photoparoxysmal response. Abnormal.	NA	Abnormal	Developmental regression. Abnormal movements and language.
189	CLN2	NA	NA	NA	NA	NA	3.06 (NR= 31.7-251.8 nmol/mg/h)	NA	Visual loss	NA	NA	NA	NA	Myoclonus, cognitive decline, no language desabilities, swallowing difficulties. Behavioural abnormalities
190	CLN2	NA	NA	NA	0 (NR= 4-23 nmol/h/mL)	NA	NA	NA	NA	NA	NA	NA	NA	NA
191	CLN2	NA	NA	NA	0.7 (NR= 4-23 nmol/h/mL)	NA	NA	NA	Visual loss	NA	NA	NA	NA	Cognitive decline. Myoclonus. Swallowing difficulties. Behavioural abnormalities.
192	CLN2	NA	0.1 (NR= 93-521 nmol/h/mg)	NA	NA	NA	NA	NA	Visual loss	NA	NA	NA	NA	Cognitive decline. Pyramidal signs.Language difficulties. Swallowing difficulties.
193	CLN2	NA	NA	NA	0 (NR= 4-23 nmol/h/mL)	NA	NA	NA	NA	NA	NA	NA	NA	Myoclonus.
194	CLN2	NA	NA	NA	0 (NR= 4-23 nmol/h/mL)	NA	NA	NA	Visual loss	NA	NA	NA	NA	Cognitive decline. Language difficulties. Swallowing difficulties. Behavioural abnormalities.
195	CLN2	NA	NA	NA	0.04 (NR= 0.11-0.45 nmol/spot)	NA	NA	NA	NA	NA	NA	NA	NA	NA
196	CLN2	NA	NA	NA	0.03 (NR= 0.11-0.45 nmol/spot)	NA	NA	NA	NA	NA	NA	NA	NA	NA
197	CLN2	NA	NA	NA	0.04 (NR= 0.11-0.45 nmol/spot)	NA	NA	NA	NA	NA	NA	NA	NA	NA
198	CLN2	NA	NA	NA	0.04 (NR= 0.11-0.45 nmol/spot)	NA	NA	NA	NA	NA	NA	NA	NA	NA
199	CLN2	NA	NA	NA	0.03 (NR= 0.11-0.45 nmol/spot)	NA	NA	NA	NA	NA	NA	NA	NA	NA
200	CLN2	NA	NA	NA	0.02 (NR= 0.11-0.45 nmol/spot)	NA	NA	NA	NA	NA	NA	NA	NA	NA
201	CLN3	24.85	162.51	NA	NA	206.18	139.63	No NPN wave described in both eyes. Pathological latency and amplitude. Conduction abnormalities in both optic nerves.	Retinitis pigmentosa	No A or B waves detected in both eyes	Abnormal. Slow waves.	Normal	Normal	NA
202	CLN3	14.14	78.36	0.53	0.41	228.93	282.27	NA	NA	NA	NA	NA	NA	NA
203	CLN3	NA	NA	0.34	0.28	NA	NA	NA	NA	NA	NA	NA	NA	NA
204	CLN3	19.52	62.32	0.9	0.51	13.02	112.24	Altered	NA	Altered	Altered	NA	Mild cerebellar atrophy.	NA
205	CLN3	6.4	34.9	NA	NA	NA	NA	NA	Retinitis pigmentosa	NA	NA	Severe cortical atrophy and ventriculomegaly.	Cortical atrophy.	NA
206	CLN3	12.6	92	17	0.14	110.3	553.3	The flash stimulus in each eye does not evoke reproducible occipital responses	NA	NA	NA	NA	Cortical atrophy. Slight widening of cortical grooves at the fronto-parietal level. Slight bilateral periventricular white matter hyperintensity. The pituitary gland shows a slightly hyperintense signal on T1.	NA
207	CLN3	NA	NA	NA	NA	NA	NA	NA	NA	NA	NA	NA	NA	Inability to walk. Spasticity. Death at 19y.
208	CLN3	NA	NA	NA	NA	NA	NA	NA	NA	NA	NA	NA	NA	Dementia. Behavioural alterations. Inability to walk. Death at 14y.
209	CLN3	NA	NA	NA	NA	NA	NA	NA	NA	NA	NA	NA	NA	Dementia. Behavioural alterations. Inability to walk. Death at 14y.
210	CLN3	NA	NA	NA	NA	NA	NA	NA	NA	NA	NA	NA	NA	Dementia. Inability to walk. Death at 14y.
211	CLN3	NA	NA	NA	NA	NA	NA	NA	NA	NA	Abnormal	NA	Cortical atrophy	Dementia. Behavioural alterations. Random eye movements. Dysarthria.
212	CLN3	NA	NA	NA	NA	NA	NA	NA	NA	NA	Abnormal	NA	NA	Dementia. Behavioural alterations. Parkinsonism. Inability to walk. Dysarthria. Equivocal Babinski signs.
213	CLN3	NA	NA	NA	NA	NA	NA	NA	NA	NA	NA	NA	NA	Dementia.
214	CLN3	NA	NA	NA	NA	NA	NA	NA	NA	NA	NA	NA	NA	NA
215	CLN3	NA	NA	NA	NA	NA	NA	NA	NA	NA	NA	NA	NA	Myoclonus. Inability to walk. Spasticity. Death at 11y.
216	CLN3	NA	NA	NA	NA	NA	NA	NA	NA	Retinal dystrophy.	NA	NA	NA	Dementia. Behavioural alterations. Ocular apraxia. Mouth synkinesis.
217	CLN3	NA	NA	NA	NA	NA	NA	NA	NA	NA	Paroxysmal polyspike, high frequency wave spike, paroxysmal voltage attenuation.	NA	NA	Myoclonus.
218	CLN5	NA	NA	0.35	0.32	66.38	381.13	NA	Bilateral pigmentary retinopathy	NA	NA	NA	Cerebellar atrophy. White matter hyperintensity, especially posteriorly.	NA
219	CLN5	NA	NA	NA	NA	NA	NA	NA	Visual loss	NA	Generalized high-voltage polyspike-slow wave pattern.	NA	Generalized cortical and cerebellar atrophy.	Blindness and inability to walk within the first year of the initiation of symptoms. Behavioural changes, loss of language, myoclonus.
220	CLN5	NA	NA	NA	NA	NA	NA	NA	Visual loss	NA	Generalized high-voltage polyspike-slow wave pattern.	NA	Generalized cortical and cerebellar atrophy.	Blindness and inability to walk within the first year of the initiation of symptoms. Behavioural changes, loss of language, myoclonus. Died at 14y.
221	CLN6	122.98	136	NA	NA	NA	NA	Severe bilateral optic pathway damage. There is no cortical arrival wave. Significant decrease in the amplitude of the evoked signals.	Vascular tree narrowing. Translucent retinal edema at posterior pole. Compromise of the pigment epithelium.	Absolute lack of response of the electrical activity of cones, rods and bipolar cells.	Abnormal	NA	NA	NA
222	CLN6	34.52	164.28	NA	NA	NA	NA	Signs of compromised nerve pathways	Normal	Normal	Abnormal, disorganised and irregular slow activity.	Accentuated bilateral cortical and central parenchymal retraction.	Signs of diffuse brain and cerebellar atrophy. Supratentorial ventricular dilatation. Communication of the fourth ventricle dorsally with the cisterna magna (Dandy Walker variant).	NA
223	CLN6	13.31	210.17	NA	NA	NA	NA	Electro-retinographic responses of preserved latency and slightly decreased amplitudes.	NA	Electro-retinographic responses of preserved latency and slightly decreased amplitudes.	Abnormal, bilateral spikes in anterior independent quadrants.	NA	Increased signal intensity in T2 and FLAIR over bihemispheric white matter, especially in periventricular regions. Diffuse ventriculomegaly. Signs of global cerebellar involution. Thin corpus callosum.	NA
224	CLN6	NA	NA	NA	NA	NA	NA	NA	Retinal changes	Abnormal	NA	NA	NA	Death at 10y.
225	CLN6	NA	NA	NA	NA	NA	NA	NA	Increased pigmentation of the retina. Normal OCT.	NA	Abnormal	NA	Cerebral and cerebellar atrophy.. Dilation of ventricles.	Motor and speech slowness. Exalted muscle tendon reflexes in all 4 extremities. More dysmetria and diadochokinesia in the left hemibody. Tremor in both hands. Pointed gait with instability. Behavioural changes.
226-232	CLN6	NA	NA	NA	NA	NA	NA	NA	NA	NA	NA	NA	NA	Death at 14.5y-16.8y.
233	CLN6	NA	NA	NA	NA	NA	NA	High-amplitude discharges in the posterior scalp region after each low-frequency flash.	Bilateral optic nerve atrophy.	NA	Slow with multifocal spikes.	NA	High signal on T2-weighted images in the periventricular white matter, especially around the bodies and atria of the lateral ventricles. Cerebellar sulci appeared widened. A decreased intensity of signal was seen in the thalami and putamina on T2-weighted images	Disartria. Hipertonía y espasticidad muscular conspicua. Tetrapasia.
234	CLN6	NA	NA	NA	NA	NA	NA	NA	Lack of visual response.	NA	Paroxysmal epileptic foci in left parietotemporal and right frontal lobes.	Cortica, subcortical and cerebellar atrophy.	NA	Spastic tetraparesis, somnolence, bedridden.
235	CLN6	NA	NA	NA	NA	NA	NA	Lack of response	Bull's eye maculopathy, retinal vessels atrophy, retinal pigment epithelium and retinal alteration. Pupil deformity.	Impossible to perform.	Paroxysmal epileptic foci in anterior frontal lobes.	Cortical atrophy and difuse subcortical atrophy.	NA	Severe traumatic brain injury with neurological sequeles. Behavioural changes. Extrapyramidal symptoms. Spastic tetraparesis. Somnolence.
236	CLN6	NA	NA	NA	NA	NA	NA	Lack of response	Severe macular and retinal pigment epithelium alteration. Blindness.	NA	Bursts of bilateral activity 4 Hz frequency during sleep and wakefulness. Bursts of beta activity in anterior regions.	Cortical atrophy and difuse subcortical atrophy.	NA	Behavioural, walking, motor skills, language and sleep alterations. Icreased muscle tone in lower limbs. Somnolence. Dyspraxia. Wheelchair bound.
237	CLN6	NA	NA	NA	NA	NA	NA	Myelinopathic disorder.	Bull's eye maculopathy.	Abolished.	Disorganized patterns. Focal slow right activity with high voltage bursts. Interictal epileptiform discharges.	NA	Generalized cerebral and cerebellar atrophy.	Psychomotor decline. Dyspraxia.Hypotonia. Dysphagia.
238	CLN6	NA	NA	NA	NA	NA	NA	Difuse axonal injury.	Optic nerve atrophy.	NA	Absence of paroxysmal epileptic foci, slow baseline activitywith generalized rapid rythmic discharges.	NA	Severe cortical atrophy.	Motor decline. Trunk ataxia. Axial hypotonia. Limb hypertonia.
239	CLN6	NA	NA	NA	NA	NA	NA	Axonal disorder in associative areas.	NA	NA	Absence of paroxysmal epileptic foci. Slow posterior activity.	NA	Difuse cerebral atrophy and severe cerebellar atrophy.	Motor decline.
240	CLN6	NA	NA	NA	NA	NA	NA	Difuse axonal injury.	Bilateral optic nerve atrophy. Generalized vascular thinning.	NA	Slow and difuse baseline activity with greater amplitud in the posterior quadrant.	NA	NA	Psychomotor decline. Seizures. Myoclonus. Spastic tetraparesis. Nystagmus. Focal myoclonus. Bedridden.
241	CLN6	NA	NA	NA	NA	NA	NA	Axonal disorder in associative areas.	Retinal atrophy with light discoloration.	Abolished.	NA	NA	Difuse cerebral and cerebellar atrophy.	Psychomotor decline. Attentional difficulties. Right clonus.
242	CLN6	NA	NA	NA	NA	NA	NA	NA	Bilateral optic nerve atrophy. Retinal pigment epithelium. Retinal alterations. Generalized vascular thinning. Macula with xanthophyl pigment.	NA	Interictal epileptiform discharges.	NA	Difuse cerebral atrophy and severe cerebellar atrophy.	Psychomotor decline. Language alterations. Myoclonic seizures. Spastic tetraparesis.
243	CLN6	NA	NA	NA	NA	NA	NA	No paroxystic responses	Blindness	Optic nerve atrophy	Generalized slow waves bursts during non-rem sleep.	NA	Signal hyperintensity in the periauricular white matter and signal hypointensity in the basal ganglia. Lateral ventricles with changes in signal intensity in the periatrial white matter. Generalized cortical-subcortical atrophy and mild cerebellar atrophy. Changes in signal intensity in white matter in the frontoparietal corona radiata.	Bilateral Babinsky. Dysphagia and visual hallucinations. Atonic seizures. Death at 8y.
244	CLN6	NA	NA	NA	NA	NA	NA	Generalized slow waves without photoparoxystic responses.	NA	NA	Generalized slow waves, frequent spikes and a poor integration of the basal rythms	NA	NA	5y: Microcephaly, dysarthria, inability to follow verbal commands, poor eye contact, pallor of both optic nerves, bilateral Babinski. Atonic and myoclonic seizures. 6y: Dysphagia, insomnia, spasticity.
245	CLN6	NA	NA	NA	NA	NA	NA	NA	NA	NA	NA	NA	NA	NA
246	CLN7	7.6	30.86	0.34	0.2	79.5	47.8	NA	Normal	NA	NA	NA	Left hemicerebellar atrophy. Thinning of the corpus callosum.	NA
247	CLN7	22.57	368.71	NA	NA	NA	NA	Permeability of the optic pathway	Pale papillae	Normal latencies and amplitudes.	Epileptiform activity	Normal	Changes in the occipital and periventricular white matter.	NA
248	CLN7	15.57	91.86	0.4	0.32	109.44	235.12	NA	NA	NA	NA	NA	NA	NA
249	CLN7	NA	NA	NA	NA	NA	NA	NA	NA	NA	NA	NA	NA	NA
250	CLN7	NA	NA	NA	NA	NA	NA	NA	NA	NA	NA	NA	NA	NA
251	CLN8	7.6	43.3	0.47	0..97	329.62	316.85	NA	NA	NA	NA	NA	Cerebellar atrophy. Cystic formation at the level of the posterior fossa that appears to be in communication with the 4th ventricle, a finding associated with dilatation of the supratentorial ventricular system and that could be related to the Dandy Walker malformation variant.	NA
252	CLN8	NA	NA	NA	NA	NA	NA	Abnormal	NA	NA	NA	NA	Cortical and cerebellar atrophy	Myoclonus. Psychomotor regression.
253	CLN11	NA	NA	NA	NA	NA	NA	NA	NA	NA	Slow wave background activity. Epileptiform discharges predominating in posterior regionsduring photostimulation.	NA	Global and severe cerebellar atrophy.	Behavioural changes. Photosensitive seizures preceded by visual aura. High arched feet, lower limb spasticity, widespread hyperreflexia, upgoing toes. Cognitive impairment.
254	CLN12	NA	NA	NA	NA	NA	NA	NA	NA	NA	NA	NA	Difuse cerebral and cerebellar atrophy.	Bradykinesia, rigidity. Postural instability. Asymetric onset. Motor fluctuations. Dyskinesia. Hallucinations. Psychotic episodes. Supranuclear gaze paresis. Lip/chin tremor. Behavioural changes. Brisk deep tendon reflexes.
255	CLN12	NA	NA	NA	NA	NA	NA	NA	NA	NA	NA	NA	Diffuse cerebellar atrophy.	Dysarthria, dysphagia, cognitive impairment, bilateral rest and postural tremor. Upper limb amyotrophy, levodopa-unresponsive parkinsonism, severe lower limb spasticity. Pyramidal signs.
256	CLN12	NA	NA	NA	NA	NA	NA	NA	NA	NA	NA	NA	Diffuse cerebellar atrophy.	Hallucinations, levodopa-unresponsive parkinsonism, severe lower limb amyotrophy and spasticity. Pyramidal signs.
257	CLN12	NA	NA	NA	NA	NA	NA	NA	NA	NA	NA	NA	NA	Tremor. Cogwheel rigidity. Bradykinesia. Hypomimia. Spasticity. Paresis. Hyperreflexia. Babinsky signs.Myoclonus.Insomnia.
258	CLN12	NA	NA	NA	NA	NA	NA	NA	Saccadic pursuit.	NA	Difuse slowness.	NA	Cerebral and cerebellar atrophy.	Fatigue. Bradukinesia. Stooped gait. Diminished arm swing. Cogwheel rigidity. Saccadic pursuit. Language regression. Mild resting and postural tremor. Clonus. Bilateral Babinsky signs. Hyperreflexia. Died of pneumonia at 41y.
259	CLN12	NA	NA	NA	NA	NA	NA	NA	NA	NA	NA	NA	NA	Perinatal hypoxia with left hemiparesis, left Babinsky sign, spasticity and delayed developmental milestones. Spastic tetraplegia. Hyperreflexia. Minimyoclonus. Slow progression until died at 37y.
260	CLN12	NA	NA	NA	NA	NA	NA	NA	Upward gaze palsy.	NA	NA	Difuse brain atrophy.	NA	Bradypsychia. Monotonous voice. Stooped gait. Reduce arm swing. Cogwheel rigidity. Hyperreflexia. Clonus. Babinsky signs. Confusion and paranoid auditory hallucinations. Died of pneumonia at 45y.
261	CLN12	NA	NA	NA	NA	NA	NA	NA	Saccadic pursuit.	NA	Marked difuse hypointensity of the caudate and anterior lenticular nucleus.	NA	Difuse generalized brain atrophy.	Generalized slowness. Resting and postural tremor. Stooped gait. Reduced arm swing. Cogwheel rigidity. Generalized hyperreflexia. Clonis. Babinsky signs. Slurred speech. Spastic gait.
